# Supplementary material for: Cu(OTf)2‐Mediated Cross‐Coupling of Nitriles and N‐Heterocycles with Arylboronic Acids to Generate Nitrilium and Pyridinium Products
Source: Angew Chem Int Ed Engl. 2021 Feb 26;60(14):7935–40. doi: 10.1002/anie.202016811 (PMC8048606; doi:10.1002/anie.202016811)
Supplement: Supplementary file 1 — Supplementary [file ANIE-60-7935-s001.cif]

 
data_Cu(DMAP4)OTf2
_audit_creation_date               2018-10-24
_audit_creation_method
;
Olex2 1.2
(compiled 2018.05.29 svn.r3508 for OlexSys, GUI svn.r5506)
;
_shelx_SHELXL_version_number       '2018/3'
_audit_contact_author_address      ?
_audit_contact_author_email        ?
_audit_contact_author_name         ''
_audit_contact_author_phone        ?
_publ_contact_author_id_orcid      ?
_publ_section_references
;
Dolomanov, O.V., Bourhis, L.J., Gildea, R.J, Howard, J.A.K. & Puschmann, H.
 (2009), J. Appl. Cryst. 42, 339-341.

Sheldrick, G.M. (2015). Acta Cryst. A71, 3-8.

Sheldrick, G.M. (2015). Acta Cryst. C71, 3-8.

Rigaku (2015). CrystalClear-SM Expert 2.1 b45. Rigaku Corporation,
    Tokyo, Japan.
;
_chemical_name_common              ?
_chemical_name_systematic          ?
_chemical_formula_moiety           'C30 H40 Cu F6 N8 O6 S2'
_chemical_formula_sum              'C30 H40 Cu F6 N8 O6 S2'
_chemical_formula_weight           850.37
_chemical_absolute_configuration   ?
_chemical_melting_point            ?
_chemical_oxdiff_formula           C26H40Cu1F6N8O6S2
loop_
  _atom_type_symbol
  _atom_type_description
  _atom_type_scat_dispersion_real
  _atom_type_scat_dispersion_imag
  _atom_type_scat_source
 'C' 'C' 0.0033 0.0016 'International Tables Vol C Tables 4.2.6.8 and 6.1.1.4'
 'H' 'H' 0.0000 0.0000 'International Tables Vol C Tables 4.2.6.8 and 6.1.1.4'
 'N' 'N' 0.0061 0.0033 'International Tables Vol C Tables 4.2.6.8 and 6.1.1.4'
 'O' 'O' 0.0106 0.0060 'International Tables Vol C Tables 4.2.6.8 and 6.1.1.4'
 'F' 'F' 0.0171 0.0103 'International Tables Vol C Tables 4.2.6.8 and 6.1.1.4'
 'S' 'S' 0.1246 0.1234 'International Tables Vol C Tables 4.2.6.8 and 6.1.1.4'
 'Cu' 'Cu' 0.3201 1.2651 'International Tables Vol C Tables 4.2.6.8 and 6.1.1.4'

_shelx_space_group_comment
;
The symmetry employed for this shelxl refinement is uniquely defined
by the following loop, which should always be used as a source of
symmetry information in preference to the above space-group names.
They are only intended as comments.
;
_space_group_crystal_system        'orthorhombic'
_space_group_IT_number             19
_space_group_name_H-M_alt          'P 21 21 21'
_space_group_name_Hall             'P 2ac 2ab'
loop_
  _space_group_symop_operation_xyz
 'x, y, z'
 '-x+1/2, -y, z+1/2'
 '-x, y+1/2, -z+1/2'
 'x+1/2, -y+1/2, -z'

_cell_length_a                     11.6877(2)
_cell_length_b                     17.7725(4)
_cell_length_c                     18.5407(3)
_cell_angle_alpha                  90
_cell_angle_beta                   90
_cell_angle_gamma                  90
_cell_volume                       3851.27(13)
_cell_formula_units_Z              4
_cell_measurement_reflns_used      17155
_cell_measurement_temperature      173(2)
_cell_measurement_theta_max        28.0100
_cell_measurement_theta_min        2.0360
_shelx_estimated_absorpt_T_max     ?
_shelx_estimated_absorpt_T_min     ?
_exptl_absorpt_coefficient_mu      0.751
_exptl_absorpt_correction_T_max    1.00000
_exptl_absorpt_correction_T_min    0.69298
_exptl_absorpt_correction_type     multi-scan
_exptl_absorpt_process_details
;
CrysAlisPro 1.171.39.8d (Rigaku Oxford Diffraction, 2015)
Empirical absorption correction using spherical harmonics,
 implemented in SCALE3 ABSPACK scaling algorithm.
;
_exptl_absorpt_special_details     ?
_exptl_crystal_colour              purple
_exptl_crystal_density_diffrn      1.466
_exptl_crystal_density_meas        ?
_exptl_crystal_density_method      ?
_exptl_crystal_description         prism
_exptl_crystal_F_000               1660
_exptl_crystal_size_max            0.330
_exptl_crystal_size_mid            0.210
_exptl_crystal_size_min            0.060
_exptl_transmission_factor_max     ?
_exptl_transmission_factor_min     ?
_diffrn_reflns_av_R_equivalents    0.0187
_diffrn_reflns_av_unetI/netI       0.0166
_diffrn_reflns_Laue_measured_fraction_full  0.995
_diffrn_reflns_Laue_measured_fraction_max  0.862
_diffrn_reflns_limit_h_max         13
_diffrn_reflns_limit_h_min         -14
_diffrn_reflns_limit_k_max         22
_diffrn_reflns_limit_k_min         -22
_diffrn_reflns_limit_l_max         23
_diffrn_reflns_limit_l_min         -24
_diffrn_reflns_number              23837
_diffrn_reflns_point_group_measured_fraction_full  0.982
_diffrn_reflns_point_group_measured_fraction_max  0.809
_diffrn_reflns_theta_full          25.242
_diffrn_reflns_theta_max           28.215
_diffrn_reflns_theta_min           1.587
_diffrn_ambient_temperature        173(2)
_diffrn_detector                   'hybrid photon counting detector'
_diffrn_detector_area_resol_mean   ?
_diffrn_measured_fraction_theta_full  0.995
_diffrn_measured_fraction_theta_max  0.862
_diffrn_measurement_details
;
List of Runs (angles in degrees, time in seconds):

  # Type    Start    End  Width  t~exp~   \w     \q     \k     \f   Frames
--------------------------------------------------------------------------
  1  \w    -98.00  82.00   0.50   15.00    --   -8.00  45.00 124.00  360
  2  \w    -82.00   9.50   0.50   15.00    --   -8.00  45.00 -20.00  183
;
_diffrn_measurement_device         'AFC10: Fixed chi 2 circle'
_diffrn_measurement_device_type   
'Rigaku XtaLAB P200K'
_diffrn_measurement_method         '\w scans'
_diffrn_orient_matrix_type        
 'CrysAlisPro convention (1999,Acta A55,543-557)'
_diffrn_orient_matrix_UB_11        0.0240150000
_diffrn_orient_matrix_UB_12        0.0263743000
_diffrn_orient_matrix_UB_13        0.0243600000
_diffrn_orient_matrix_UB_21        -0.0421759000
_diffrn_orient_matrix_UB_22        -0.0094848000
_diffrn_orient_matrix_UB_23        0.0259856000
_diffrn_orient_matrix_UB_31        0.0364016000
_diffrn_orient_matrix_UB_32        -0.0284129000
_diffrn_orient_matrix_UB_33        0.0139924000
_diffrn_radiation_monochromator    'Rigaku Osmic Confocal Optical System'
_diffrn_radiation_probe            x-ray
_diffrn_radiation_type             MoK\a
_diffrn_radiation_wavelength       0.71073
_diffrn_source                     'Rotating Anode'
_diffrn_source_type                'Rigaku FR-X'
_reflns_Friedel_coverage           0.695
_reflns_Friedel_fraction_full      0.966
_reflns_Friedel_fraction_max       0.743
_reflns_number_gt                  7239
_reflns_number_total               7691
_reflns_odcompleteness_completeness  97.56
_reflns_odcompleteness_iscentric   1
_reflns_odcompleteness_theta       26.32
_reflns_special_details
;
 Reflections were merged by SHELXL according to the crystal
 class for the calculation of statistics and refinement.
 
 _reflns_Friedel_fraction is defined as the number of unique
 Friedel pairs measured divided by the number that would be
 possible theoretically, ignoring centric projections and
 systematic absences.
;
_reflns_threshold_expression       'I > 2\s(I)'
_computing_cell_refinement         'CrysAlisPro 1.171.39.8d (Rigaku OD, 2015)'
_computing_data_collection         'CrystalClear-SM Expert 2.1 b45 (Rigaku OD, 2015)'
_computing_data_reduction          'CrysAlisPro 1.171.39.8d (Rigaku OD, 2015)'
_computing_molecular_graphics      'Olex2 (Dolomanov et al., 2009)'
_computing_publication_material    'Olex2 (Dolomanov et al., 2009)'
_computing_structure_refinement    'ShelXL (Sheldrick, 2015)'
_computing_structure_solution      'ShelXT (Sheldrick, 2015)'
_refine_diff_density_max           0.588
_refine_diff_density_min           -0.478
_refine_diff_density_rms           0.053
_refine_ls_abs_structure_details
;
 Flack x determined using 2875 quotients [(I+)-(I-)]/[(I+)+(I-)]
 (Parsons, Flack and Wagner, Acta Cryst. B69 (2013) 249-259).
;
_refine_ls_abs_structure_Flack     0.007(3)
_refine_ls_extinction_coef         .
_refine_ls_extinction_method       none
_refine_ls_goodness_of_fit_ref     0.987
_refine_ls_hydrogen_treatment      constr
_refine_ls_matrix_type             full
_refine_ls_number_parameters       486
_refine_ls_number_reflns           7691
_refine_ls_number_restraints       0
_refine_ls_R_factor_all            0.0355
_refine_ls_R_factor_gt             0.0336
_refine_ls_restrained_S_all        0.987
_refine_ls_shift/su_max            0.001
_refine_ls_shift/su_mean           0.000
_refine_ls_structure_factor_coef   Fsqd
_refine_ls_weighting_details      
 'w=1/[\s^2^(Fo^2^)+(0.1000P)^2^] where P=(Fo^2^+2Fc^2^)/3'
_refine_ls_weighting_scheme        calc
_refine_ls_wR_factor_gt            0.1099
_refine_ls_wR_factor_ref           0.1116
_refine_special_details            ?
_olex2_refinement_description
;
1. Fixed Uiso
 At 1.2 times of:
  All C(H) groups
 At 1.5 times of:
  All C(H,H,H) groups
2.a Aromatic/amide H refined with riding coordinates:
 C19(H19), C18(H18), C11(H11), C25(H25), C15(H15), C12(H12), C22(H22),
 C26(H26), C16(H16), C2(H2), C23(H23), C1(H1), C8(H8), C9(H9), C5(H5), C4(H4)
2.b Idealised Me refined as rotating group:
 C20(H20A,H20B,H20C), C14(H14A,H14B,H14C), C28(H28A,H28B,H28C), C13(H13A,H13B,
 H13C), C21(H21A,H21B,H21C), C27(H27A,H27B,H27C), C6(H6A,H6B,H6C), C7(H7A,H7B,
 H7C)
;
_atom_sites_solution_hydrogens     geom
_atom_sites_solution_primary       dual
_atom_sites_solution_secondary     ?
loop_
  _atom_site_label
  _atom_site_type_symbol
  _atom_site_fract_x
  _atom_site_fract_y
  _atom_site_fract_z
  _atom_site_U_iso_or_equiv
  _atom_site_adp_type
  _atom_site_occupancy
  _atom_site_site_symmetry_order
  _atom_site_calc_flag
  _atom_site_refinement_flags_posn
  _atom_site_refinement_flags_adp
  _atom_site_refinement_flags_occupancy
  _atom_site_disorder_assembly
  _atom_site_disorder_group
 Cu1 Cu 0.76372(3) 0.25860(2) 0.24949(2) 0.03084(13) Uani 1 1 d . . . . .
 S1 S 0.86620(7) 0.15739(5) 0.42563(4) 0.03377(19) Uani 1 1 d . . . . .
 S51 S 0.66480(8) 0.35659(5) 0.07581(5) 0.0426(2) Uani 1 1 d . . . . .
 O3 O 0.8342(2) 0.20873(15) 0.36926(12) 0.0430(6) Uani 1 1 d . . . . .
 N5 N 0.6090(2) 0.21160(15) 0.26490(14) 0.0326(6) Uani 1 1 d . . . . .
 N7 N 0.7058(2) 0.35063(15) 0.30223(13) 0.0294(5) Uani 1 1 d . . . . .
 O51 O 0.6949(3) 0.30649(16) 0.13289(13) 0.0526(7) Uani 1 1 d . . . . .
 N3 N 0.8216(2) 0.16589(16) 0.19949(14) 0.0325(6) Uani 1 1 d . . . . .
 N1 N 0.9174(2) 0.30800(15) 0.23590(14) 0.0339(6) Uani 1 1 d . . . . .
 O2 O 0.9862(2) 0.1473(2) 0.43460(15) 0.0612(8) Uani 1 1 d . . . . .
 N6 N 0.2858(3) 0.13789(19) 0.33161(16) 0.0410(7) Uani 1 1 d . . . . .
 N4 N 0.9743(3) -0.00399(16) 0.07553(15) 0.0359(6) Uani 1 1 d . . . . .
 O1 O 0.8007(3) 0.08883(18) 0.4271(2) 0.0692(9) Uani 1 1 d . . . . .
 N8 N 0.5679(3) 0.53577(16) 0.41055(15) 0.0404(7) Uani 1 1 d . . . . .
 C10 C 0.9243(3) 0.04990(18) 0.11556(15) 0.0293(6) Uani 1 1 d . . . . .
 N2 N 1.2432(3) 0.4038(2) 0.21067(19) 0.0507(8) Uani 1 1 d . . . . .
 F2 F 0.7122(4) 0.2203(3) 0.50685(18) 0.1096(15) Uani 1 1 d . . . . .
 C17 C 0.3913(3) 0.16044(19) 0.31013(16) 0.0326(7) Uani 1 1 d . . . . .
 C19 C 0.5133(3) 0.24961(17) 0.24790(17) 0.0332(6) Uani 1 1 d . . . . .
 H19 H 0.520327 0.293247 0.220562 0.040 Uiso 1 1 calc R . . . .
 C18 C 0.4054(3) 0.22733(18) 0.26883(17) 0.0328(6) Uani 1 1 d . . . . .
 H18 H 0.341964 0.255928 0.256010 0.039 Uiso 1 1 calc R . . . .
 C11 C 0.8169(3) 0.0821(2) 0.09782(17) 0.0343(7) Uani 1 1 d . . . . .
 H11 H 0.777093 0.065055 0.057545 0.041 Uiso 1 1 calc R . . . .
 C24 C 0.6109(3) 0.47565(19) 0.37615(17) 0.0323(6) Uani 1 1 d . . . . .
 C25 C 0.6600(3) 0.48159(19) 0.30594(16) 0.0348(7) Uani 1 1 d . . . . .
 H25 H 0.661426 0.527781 0.282390 0.042 Uiso 1 1 calc R . . . .
 C15 C 0.5960(3) 0.14744(19) 0.30344(17) 0.0344(7) Uani 1 1 d . . . . .
 H15 H 0.661167 0.119877 0.314957 0.041 Uiso 1 1 calc R . . . .
 C12 C 0.7714(3) 0.13806(18) 0.13974(17) 0.0336(7) Uani 1 1 d . . . . .
 H12 H 0.701264 0.158214 0.126046 0.040 Uiso 1 1 calc R . . . .
 C22 C 0.6567(3) 0.34407(18) 0.36833(16) 0.0326(6) Uani 1 1 d . . . . .
 H22 H 0.653810 0.296604 0.389365 0.039 Uiso 1 1 calc R . . . .
 C26 C 0.7051(3) 0.41917(18) 0.27327(16) 0.0328(6) Uani 1 1 d . . . . .
 H26 H 0.737481 0.425057 0.227786 0.039 Uiso 1 1 calc R . . . .
 F53 F 0.6076(6) 0.3301(2) -0.05740(18) 0.138(2) Uani 1 1 d . . . . .
 C16 C 0.4916(3) 0.1208(2) 0.32650(17) 0.0348(7) Uani 1 1 d . . . . .
 H16 H 0.487692 0.076449 0.352987 0.042 Uiso 1 1 calc R . . . .
 C3 C 1.1363(3) 0.37520(19) 0.21912(19) 0.0376(7) Uani 1 1 d . . . . .
 F1 F 0.8453(4) 0.1668(3) 0.56514(13) 0.1288(19) Uani 1 1 d . . . . .
 C2 C 1.0833(3) 0.36761(19) 0.28666(18) 0.0378(7) Uani 1 1 d . . . . .
 H2 H 1.119751 0.385335 0.327874 0.045 Uiso 1 1 calc R . . . .
 C23 C 0.6112(3) 0.40311(18) 0.40565(16) 0.0324(7) Uani 1 1 d . . . . .
 H23 H 0.580090 0.395085 0.451171 0.039 Uiso 1 1 calc R . . . .
 C1 C 0.9778(3) 0.33415(19) 0.29212(17) 0.0362(7) Uani 1 1 d . . . . .
 H1 H 0.946070 0.329258 0.337869 0.043 Uiso 1 1 calc R . . . .
 O53 O 0.7558(4) 0.3997(2) 0.0471(2) 0.0899(12) Uani 1 1 d . . . . .
 C8 C 0.9219(3) 0.1340(2) 0.21765(17) 0.0350(7) Uani 1 1 d . . . . .
 H8 H 0.957734 0.151152 0.259319 0.042 Uiso 1 1 calc R . . . .
 C9 C 0.9751(3) 0.07836(19) 0.17938(16) 0.0340(7) Uani 1 1 d . . . . .
 H9 H 1.044680 0.059138 0.195258 0.041 Uiso 1 1 calc R . . . .
 O52 O 0.5665(4) 0.3994(3) 0.0884(3) 0.1093(16) Uani 1 1 d . . . . .
 C20 C 0.2720(4) 0.0755(2) 0.3815(2) 0.0513(9) Uani 1 1 d . . . . .
 H20A H 0.322033 0.035151 0.367685 0.077 Uiso 1 1 calc GR . . . .
 H20B H 0.194166 0.058321 0.380290 0.077 Uiso 1 1 calc GR . . . .
 H20C H 0.290737 0.091825 0.429400 0.077 Uiso 1 1 calc GR . . . .
 F52 F 0.5575(7) 0.2463(3) 0.0174(3) 0.200(4) Uani 1 1 d . . . . .
 C5 C 0.9662(3) 0.3160(2) 0.17090(18) 0.0441(9) Uani 1 1 d . . . . .
 H5 H 0.926488 0.298823 0.130684 0.053 Uiso 1 1 calc R . . . .
 F3 F 0.8751(6) 0.2705(3) 0.5128(2) 0.148(2) Uani 1 1 d . . . . .
 C4 C 1.0722(3) 0.3485(3) 0.16055(19) 0.0493(9) Uani 1 1 d . . . . .
 H4 H 1.101493 0.352677 0.114092 0.059 Uiso 1 1 calc R . . . .
 C14 C 0.9206(4) -0.0320(3) 0.0095(2) 0.0527(10) Uani 1 1 d . . . . .
 H14A H 0.843574 -0.047461 0.019745 0.079 Uiso 1 1 calc GR . . . .
 H14B H 0.963278 -0.074217 -0.008494 0.079 Uiso 1 1 calc GR . . . .
 H14C H 0.919693 0.007142 -0.026159 0.079 Uiso 1 1 calc GR . . . .
 C28 C 0.5774(5) 0.6108(2) 0.3807(2) 0.0574(11) Uani 1 1 d . . . . .
 H28A H 0.653517 0.618423 0.362693 0.086 Uiso 1 1 calc GR . . . .
 H28B H 0.561466 0.647209 0.417653 0.086 Uiso 1 1 calc GR . . . .
 H28C H 0.523471 0.616592 0.342061 0.086 Uiso 1 1 calc GR . . . .
 C13 C 1.0950(3) -0.0218(2) 0.0832(2) 0.0432(8) Uani 1 1 d . . . . .
 H13A H 1.140056 0.019849 0.066491 0.065 Uiso 1 1 calc GR . . . .
 H13B H 1.112695 -0.065703 0.055242 0.065 Uiso 1 1 calc GR . . . .
 H13C H 1.111920 -0.031261 0.133082 0.065 Uiso 1 1 calc GR . . . .
 C21 C 0.1881(3) 0.1851(3) 0.3175(2) 0.0557(11) Uani 1 1 d . . . . .
 H21A H 0.197353 0.232283 0.341992 0.084 Uiso 1 1 calc GR . . . .
 H21B H 0.120025 0.160626 0.334571 0.084 Uiso 1 1 calc GR . . . .
 H21C H 0.181748 0.193777 0.266560 0.084 Uiso 1 1 calc GR . . . .
 C27 C 0.5135(4) 0.5284(2) 0.4812(2) 0.0503(9) Uani 1 1 d . . . . .
 H27A H 0.450364 0.493978 0.477814 0.076 Uiso 1 1 calc GR . . . .
 H27B H 0.486150 0.576667 0.496730 0.076 Uiso 1 1 calc GR . . . .
 H27C H 0.568133 0.509627 0.515400 0.076 Uiso 1 1 calc GR . . . .
 C6 C 1.3038(4) 0.4369(3) 0.2708(3) 0.0662(13) Uani 1 1 d . . . . .
 H6A H 1.284248 0.489244 0.274512 0.099 Uiso 1 1 calc GR . . . .
 H6B H 1.384724 0.432005 0.263239 0.099 Uiso 1 1 calc GR . . . .
 H6C H 1.282681 0.411521 0.314482 0.099 Uiso 1 1 calc GR . . . .
 F51 F 0.7243(8) 0.2516(3) -0.0125(2) 0.173(3) Uani 1 1 d . . . . .
 C7 C 1.2913(4) 0.4129(3) 0.1391(3) 0.0745(15) Uani 1 1 d . . . . .
 H7A H 1.284432 0.366432 0.113035 0.112 Uiso 1 1 calc GR . . . .
 H7B H 1.370534 0.426415 0.142990 0.112 Uiso 1 1 calc GR . . . .
 H7C H 1.250617 0.451786 0.113947 0.112 Uiso 1 1 calc GR . . . .
 C151 C 0.6300(7) 0.2942(3) 0.0033(3) 0.090(2) Uani 1 1 d . . . . .
 C101 C 0.8232(5) 0.2072(3) 0.5069(2) 0.0696(15) Uani 1 1 d . . . . .

loop_
  _atom_site_aniso_label
  _atom_site_aniso_U_11
  _atom_site_aniso_U_22
  _atom_site_aniso_U_33
  _atom_site_aniso_U_23
  _atom_site_aniso_U_13
  _atom_site_aniso_U_12
 Cu1 0.0252(2) 0.0308(2) 0.0364(2) -0.00426(16) 0.00262(14) 0.00104(13)
 S1 0.0299(4) 0.0407(4) 0.0307(3) 0.0071(3) 0.0042(3) 0.0010(3)
 S51 0.0453(5) 0.0417(5) 0.0409(4) 0.0042(4) -0.0043(4) 0.0016(4)
 O3 0.0497(14) 0.0466(13) 0.0326(11) 0.0060(10) -0.0029(11) 0.0019(12)
 N5 0.0275(12) 0.0303(12) 0.0399(14) -0.0013(11) -0.0007(10) -0.0004(10)
 N7 0.0281(12) 0.0304(13) 0.0298(11) -0.0011(10) 0.0035(10) 0.0015(11)
 O51 0.0729(18) 0.0529(15) 0.0322(11) 0.0037(11) -0.0072(13) 0.0076(15)
 N3 0.0277(13) 0.0370(14) 0.0328(12) -0.0018(11) -0.0019(10) 0.0028(11)
 N1 0.0321(13) 0.0352(13) 0.0346(14) -0.0015(11) 0.0047(11) -0.0004(11)
 O2 0.0335(13) 0.097(2) 0.0528(15) 0.0200(17) 0.0026(11) 0.0115(15)
 N6 0.0305(14) 0.0505(17) 0.0420(14) 0.0049(13) 0.0019(12) -0.0050(13)
 N4 0.0366(13) 0.0396(15) 0.0314(13) -0.0030(11) -0.0013(12) 0.0069(12)
 O1 0.067(2) 0.0498(16) 0.091(2) 0.0190(16) 0.0027(19) -0.0138(16)
 N8 0.0559(19) 0.0305(14) 0.0347(14) -0.0012(11) 0.0067(13) 0.0081(13)
 C10 0.0298(15) 0.0305(15) 0.0277(14) -0.0009(12) -0.0002(12) 0.0001(12)
 N2 0.0365(15) 0.0528(18) 0.063(2) 0.0077(16) 0.0105(15) -0.0075(15)
 F2 0.107(3) 0.153(4) 0.0680(18) 0.020(2) 0.0364(19) 0.078(3)
 C17 0.0326(16) 0.0356(16) 0.0295(14) -0.0048(12) -0.0005(12) -0.0031(14)
 C19 0.0327(15) 0.0295(14) 0.0373(15) -0.0027(15) -0.0026(12) 0.0018(11)
 C18 0.0280(14) 0.0322(15) 0.0383(15) -0.0030(12) -0.0028(12) 0.0035(12)
 C11 0.0296(16) 0.0413(17) 0.0318(14) -0.0073(13) -0.0066(12) 0.0019(14)
 C24 0.0305(15) 0.0349(16) 0.0314(15) -0.0001(12) -0.0021(12) 0.0007(13)
 C25 0.0405(18) 0.0346(16) 0.0292(15) 0.0053(13) -0.0011(13) 0.0025(14)
 C15 0.0331(16) 0.0339(16) 0.0362(15) -0.0035(13) -0.0034(13) 0.0059(14)
 C12 0.0268(15) 0.0356(15) 0.0384(15) -0.0013(13) -0.0073(12) 0.0026(13)
 C22 0.0333(15) 0.0305(15) 0.0340(14) 0.0028(13) 0.0021(12) 0.0004(13)
 C26 0.0357(15) 0.0336(15) 0.0291(13) 0.0003(12) 0.0025(12) -0.0025(13)
 F53 0.253(6) 0.092(2) 0.0678(19) 0.0222(18) -0.083(3) -0.013(3)
 C16 0.0357(17) 0.0362(17) 0.0325(15) 0.0034(13) -0.0016(13) -0.0017(14)
 C3 0.0323(16) 0.0327(16) 0.0480(17) 0.0074(14) 0.0053(14) 0.0015(14)
 F1 0.155(4) 0.202(4) 0.0293(12) 0.0203(19) 0.0149(16) 0.094(4)
 C2 0.0385(18) 0.0366(17) 0.0383(16) -0.0076(14) 0.0043(14) -0.0068(15)
 C23 0.0316(16) 0.0358(16) 0.0299(13) 0.0033(12) 0.0065(12) 0.0006(13)
 C1 0.0375(17) 0.0364(17) 0.0347(16) -0.0062(14) 0.0089(13) -0.0036(15)
 O53 0.090(3) 0.090(3) 0.089(2) 0.022(2) 0.005(2) -0.039(2)
 C8 0.0290(15) 0.0441(18) 0.0319(14) -0.0086(14) -0.0066(12) 0.0025(14)
 C9 0.0285(15) 0.0423(18) 0.0311(14) -0.0038(13) -0.0064(12) 0.0052(14)
 O52 0.077(3) 0.127(4) 0.124(3) 0.008(3) 0.008(3) 0.059(3)
 C20 0.049(2) 0.050(2) 0.054(2) 0.0058(18) 0.0081(17) -0.0124(19)
 F52 0.322(9) 0.144(4) 0.132(4) 0.037(3) -0.090(5) -0.176(6)
 C5 0.0390(19) 0.063(2) 0.0302(15) -0.0001(16) -0.0009(14) -0.0018(18)
 F3 0.234(7) 0.114(4) 0.096(3) -0.062(3) -0.007(4) -0.019(4)
 C4 0.0406(19) 0.072(3) 0.0358(16) 0.0110(18) 0.0106(14) 0.001(2)
 C14 0.058(2) 0.053(2) 0.047(2) -0.0202(18) -0.0093(18) 0.007(2)
 C28 0.086(3) 0.038(2) 0.048(2) 0.0027(17) 0.013(2) 0.013(2)
 C13 0.0399(18) 0.048(2) 0.0416(18) 0.0054(15) 0.0041(15) 0.0116(16)
 C21 0.0290(18) 0.084(3) 0.055(2) 0.009(2) 0.0023(16) -0.002(2)
 C27 0.062(2) 0.0407(19) 0.0483(19) -0.0014(18) 0.0161(18) 0.0065(18)
 C6 0.048(2) 0.061(3) 0.090(3) -0.012(2) 0.011(2) -0.020(2)
 F51 0.333(9) 0.101(3) 0.084(3) -0.038(2) -0.044(4) 0.093(5)
 C7 0.048(2) 0.093(4) 0.082(3) 0.024(3) 0.023(2) -0.008(3)
 C151 0.161(7) 0.052(3) 0.057(3) 0.014(2) -0.048(4) -0.012(4)
 C101 0.092(4) 0.078(3) 0.039(2) 0.007(2) 0.009(2) 0.026(3)

_geom_special_details
;
 All esds (except the esd in the dihedral angle between two l.s. planes)
 are estimated using the full covariance matrix.  The cell esds are taken
 into account individually in the estimation of esds in distances, angles
 and torsion angles; correlations between esds in cell parameters are only
 used when they are defined by crystal symmetry.  An approximate (isotropic)
 treatment of cell esds is used for estimating esds involving l.s. planes.
;
loop_
  _geom_bond_atom_site_label_1
  _geom_bond_atom_site_label_2
  _geom_bond_distance
  _geom_bond_site_symmetry_2
  _geom_bond_publ_flag
 Cu1 N5 2.012(3) . ?
 Cu1 N7 2.022(3) . ?
 Cu1 N3 2.008(3) . ?
 Cu1 N1 2.016(3) . ?
 S1 O3 1.437(2) . ?
 S1 O2 1.424(3) . ?
 S1 O1 1.439(3) . ?
 S1 C101 1.819(5) . ?
 S51 O51 1.427(3) . ?
 S51 O53 1.416(4) . ?
 S51 O52 1.398(4) . ?
 S51 C151 1.790(5) . ?
 N5 C19 1.344(4) . ?
 N5 C15 1.354(4) . ?
 N7 C22 1.359(4) . ?
 N7 C26 1.331(4) . ?
 N3 C12 1.347(4) . ?
 N3 C8 1.345(4) . ?
 N1 C1 1.342(4) . ?
 N1 C5 1.341(4) . ?
 N6 C17 1.356(4) . ?
 N6 C20 1.453(5) . ?
 N6 C21 1.441(5) . ?
 N4 C10 1.345(4) . ?
 N4 C14 1.464(4) . ?
 N4 C13 1.452(4) . ?
 N8 C24 1.342(4) . ?
 N8 C28 1.448(5) . ?
 N8 C27 1.462(5) . ?
 C10 C11 1.419(5) . ?
 C10 C9 1.417(4) . ?
 N2 C3 1.359(5) . ?
 N2 C6 1.446(6) . ?
 N2 C7 1.449(6) . ?
 F2 C101 1.317(7) . ?
 C17 C18 1.424(5) . ?
 C17 C16 1.401(5) . ?
 C19 C18 1.378(5) . ?
 C11 C12 1.370(5) . ?
 C24 C25 1.427(4) . ?
 C24 C23 1.400(5) . ?
 C25 C26 1.370(5) . ?
 C15 C16 1.377(5) . ?
 C22 C23 1.364(5) . ?
 F53 C151 1.320(6) . ?
 C3 C2 1.404(5) . ?
 C3 C4 1.402(5) . ?
 F1 C101 1.322(6) . ?
 C2 C1 1.372(5) . ?
 C8 C9 1.367(5) . ?
 F52 C151 1.229(8) . ?
 C5 C4 1.380(5) . ?
 F3 C101 1.284(8) . ?
 F51 C151 1.368(10) . ?

loop_
  _geom_angle_atom_site_label_1
  _geom_angle_atom_site_label_2
  _geom_angle_atom_site_label_3
  _geom_angle
  _geom_angle_site_symmetry_1
  _geom_angle_site_symmetry_3
  _geom_angle_publ_flag
 N5 Cu1 N7 88.08(11) . . ?
 N5 Cu1 N1 178.42(11) . . ?
 N3 Cu1 N5 91.58(11) . . ?
 N3 Cu1 N7 178.57(11) . . ?
 N3 Cu1 N1 89.97(11) . . ?
 N1 Cu1 N7 90.36(10) . . ?
 O3 S1 O1 114.41(18) . . ?
 O3 S1 C101 102.82(19) . . ?
 O2 S1 O3 114.90(17) . . ?
 O2 S1 O1 114.6(2) . . ?
 O2 S1 C101 103.7(2) . . ?
 O1 S1 C101 104.4(3) . . ?
 O51 S51 C151 103.1(2) . . ?
 O53 S51 O51 115.6(2) . . ?
 O53 S51 C151 102.9(3) . . ?
 O52 S51 O51 114.8(3) . . ?
 O52 S51 O53 112.7(3) . . ?
 O52 S51 C151 106.0(4) . . ?
 C19 N5 Cu1 120.4(2) . . ?
 C19 N5 C15 117.0(3) . . ?
 C15 N5 Cu1 121.7(2) . . ?
 C22 N7 Cu1 120.6(2) . . ?
 C26 N7 Cu1 123.2(2) . . ?
 C26 N7 C22 116.1(3) . . ?
 C12 N3 Cu1 122.3(2) . . ?
 C8 N3 Cu1 121.6(2) . . ?
 C8 N3 C12 115.5(3) . . ?
 C1 N1 Cu1 121.5(2) . . ?
 C5 N1 Cu1 122.5(2) . . ?
 C5 N1 C1 116.0(3) . . ?
 C17 N6 C20 120.9(3) . . ?
 C17 N6 C21 119.7(3) . . ?
 C21 N6 C20 118.2(3) . . ?
 C10 N4 C14 121.2(3) . . ?
 C10 N4 C13 121.5(3) . . ?
 C13 N4 C14 115.1(3) . . ?
 C24 N8 C28 121.6(3) . . ?
 C24 N8 C27 121.1(3) . . ?
 C28 N8 C27 117.3(3) . . ?
 N4 C10 C11 122.9(3) . . ?
 N4 C10 C9 122.2(3) . . ?
 C9 C10 C11 114.9(3) . . ?
 C3 N2 C6 120.9(3) . . ?
 C3 N2 C7 120.2(4) . . ?
 C6 N2 C7 118.1(4) . . ?
 N6 C17 C18 120.7(3) . . ?
 N6 C17 C16 123.3(3) . . ?
 C16 C17 C18 116.0(3) . . ?
 N5 C19 C18 123.4(3) . . ?
 C19 C18 C17 119.9(3) . . ?
 C12 C11 C10 120.3(3) . . ?
 N8 C24 C25 121.7(3) . . ?
 N8 C24 C23 123.3(3) . . ?
 C23 C24 C25 115.0(3) . . ?
 C26 C25 C24 119.9(3) . . ?
 N5 C15 C16 123.5(3) . . ?
 N3 C12 C11 124.4(3) . . ?
 N7 C22 C23 123.8(3) . . ?
 N7 C26 C25 124.4(3) . . ?
 C15 C16 C17 120.1(3) . . ?
 N2 C3 C2 123.0(3) . . ?
 N2 C3 C4 121.9(3) . . ?
 C4 C3 C2 115.0(3) . . ?
 C1 C2 C3 120.3(3) . . ?
 C22 C23 C24 120.7(3) . . ?
 N1 C1 C2 124.4(3) . . ?
 N3 C8 C9 124.8(3) . . ?
 C8 C9 C10 120.1(3) . . ?
 N1 C5 C4 123.4(3) . . ?
 C5 C4 C3 120.9(3) . . ?
 F53 C151 S51 112.7(4) . . ?
 F53 C151 F51 104.3(6) . . ?
 F52 C151 S51 115.2(6) . . ?
 F52 C151 F53 112.3(6) . . ?
 F52 C151 F51 102.6(6) . . ?
 F51 C151 S51 108.7(5) . . ?
 F2 C101 S1 111.0(4) . . ?
 F2 C101 F1 106.8(5) . . ?
 F1 C101 S1 111.0(4) . . ?
 F3 C101 S1 111.5(4) . . ?
 F3 C101 F2 108.0(6) . . ?
 F3 C101 F1 108.3(5) . . ?

_shelx_res_file
;
TITL wb65-a-2_a.res in P2(1)2(1)2(1)
    wb65-a-2.res
    created by SHELXL-2018/3 at 10:53:49 on 24-Oct-2018
REM Old TITL WB65-A-2 in P2(1)2(1)2(1)
REM SHELXT solution in P2(1)2(1)2(1): R1 0.101, Rweak 0.027, Alpha 0.003
REM <I/s> 0.848 for 28 systematic absences, Orientation as input
REM Flack x = 0.025 ( 0.004 ) from 2882 Parsons' quotients
REM Formula found by SHELXT: C32 N6 O6 F6 S2 Cu
CELL 0.71073 11.6877 17.7725 18.5407 90 90 90
ZERR 4 0.0002 0.0004 0.0003 0 0 0
LATT -1
SYMM 0.5-X,-Y,0.5+Z
SYMM -X,0.5+Y,0.5-Z
SYMM 0.5+X,0.5-Y,-Z
SFAC C H N O F S Cu
UNIT 104 160 32 24 24 8 4

L.S. 16
PLAN  20
BOND
list 4
fmap 2
ACTA
REM <olex2.extras>
REM <HklSrc "%.\\WB65-A-2.hkl">
REM </olex2.extras>

WGHT    0.100000
FVAR       0.35821
CU1   7    0.763717    0.258596    0.249495    11.00000    0.02524    0.03083 =
         0.03645   -0.00426    0.00262    0.00104
S1    6    0.866197    0.157389    0.425625    11.00000    0.02993    0.04071 =
         0.03066    0.00713    0.00417    0.00098
S51   6    0.664803    0.356585    0.075810    11.00000    0.04534    0.04168 =
         0.04087    0.00423   -0.00432    0.00162
O3    4    0.834205    0.208729    0.369262    11.00000    0.04970    0.04657 =
         0.03263    0.00604   -0.00289    0.00191
N5    3    0.609005    0.211599    0.264900    11.00000    0.02750    0.03032 =
         0.03985   -0.00132   -0.00075   -0.00042
N7    3    0.705834    0.350626    0.302234    11.00000    0.02807    0.03044 =
         0.02977   -0.00109    0.00347    0.00147
O51   4    0.694932    0.306485    0.132886    11.00000    0.07286    0.05286 =
         0.03217    0.00374   -0.00718    0.00760
N3    3    0.821568    0.165886    0.199491    11.00000    0.02770    0.03698 =
         0.03276   -0.00177   -0.00187    0.00276
N1    3    0.917449    0.308000    0.235903    11.00000    0.03209    0.03520 =
         0.03455   -0.00150    0.00466   -0.00045
O2    4    0.986231    0.147336    0.434597    11.00000    0.03349    0.09745 =
         0.05276    0.02003    0.00263    0.01150
N6    3    0.285780    0.137893    0.331608    11.00000    0.03049    0.05047 =
         0.04200    0.00495    0.00190   -0.00505
N4    3    0.974305   -0.003992    0.075528    11.00000    0.03665    0.03964 =
         0.03142   -0.00300   -0.00134    0.00687
O1    4    0.800701    0.088825    0.427130    11.00000    0.06661    0.04980 =
         0.09132    0.01900    0.00269   -0.01384
N8    3    0.567932    0.535769    0.410548    11.00000    0.05585    0.03053 =
         0.03471   -0.00125    0.00674    0.00808
C10   1    0.924332    0.049902    0.115562    11.00000    0.02983    0.03049 =
         0.02772   -0.00093   -0.00020    0.00013
N2    3    1.243217    0.403814    0.210665    11.00000    0.03650    0.05279 =
         0.06295    0.00766    0.01049   -0.00745
F2    5    0.712240    0.220316    0.506848    11.00000    0.10730    0.15348 =
         0.06804    0.01953    0.03641    0.07770
C17   1    0.391281    0.160437    0.310129    11.00000    0.03263    0.03558 =
         0.02949   -0.00476   -0.00050   -0.00306
C19   1    0.513324    0.249613    0.247895    11.00000    0.03275    0.02954 =
         0.03729   -0.00267   -0.00257    0.00184
AFIX  43
H19   2    0.520327    0.293247    0.220562    11.00000   -1.20000
AFIX   0
C18   1    0.405428    0.227335    0.268827    11.00000    0.02795    0.03215 =
         0.03828   -0.00300   -0.00277    0.00346
AFIX  43
H18   2    0.341964    0.255928    0.256010    11.00000   -1.20000
AFIX   0
C11   1    0.816864    0.082061    0.097815    11.00000    0.02963    0.04133 =
         0.03183   -0.00725   -0.00664    0.00188
AFIX  43
H11   2    0.777093    0.065055    0.057545    11.00000   -1.20000
AFIX   0
C24   1    0.610886    0.475652    0.376152    11.00000    0.03054    0.03486 =
         0.03141   -0.00009   -0.00211    0.00068
C25   1    0.660031    0.481587    0.305939    11.00000    0.04050    0.03464 =
         0.02924    0.00527   -0.00108    0.00251
AFIX  43
H25   2    0.661426    0.527781    0.282390    11.00000   -1.20000
AFIX   0
C15   1    0.596042    0.147439    0.303442    11.00000    0.03315    0.03390 =
         0.03616   -0.00345   -0.00338    0.00587
AFIX  43
H15   2    0.661167    0.119877    0.314957    11.00000   -1.20000
AFIX   0
C12   1    0.771411    0.138063    0.139741    11.00000    0.02680    0.03560 =
         0.03845   -0.00130   -0.00726    0.00260
AFIX  43
H12   2    0.701264    0.158214    0.126046    11.00000   -1.20000
AFIX   0
C22   1    0.656656    0.344074    0.368335    11.00000    0.03333    0.03047 =
         0.03404    0.00275    0.00210    0.00044
AFIX  43
H22   2    0.653810    0.296604    0.389365    11.00000   -1.20000
AFIX   0
C26   1    0.705147    0.419167    0.273269    11.00000    0.03565    0.03362 =
         0.02908    0.00031    0.00248   -0.00245
AFIX  43
H26   2    0.737481    0.425057    0.227786    11.00000   -1.20000
AFIX   0

F53   5    0.607591    0.330132   -0.057404    11.00000    0.25312    0.09225 =
         0.06777    0.02223   -0.08329   -0.01329
C16   1    0.491624    0.120811    0.326500    11.00000    0.03571    0.03623 =
         0.03247    0.00340   -0.00163   -0.00166
AFIX  43
H16   2    0.487692    0.076449    0.352987    11.00000   -1.20000
AFIX   0
C3    1    1.136265    0.375202    0.219122    11.00000    0.03228    0.03267 =
         0.04795    0.00738    0.00526    0.00152

F1    5    0.845262    0.166789    0.565135    11.00000    0.15513    0.20201 =
         0.02927    0.02033    0.01488    0.09422
C2    1    1.083264    0.367613    0.286663    11.00000    0.03854    0.03663 =
         0.03832   -0.00760    0.00426   -0.00681
AFIX  43
H2    2    1.119751    0.385335    0.327874    11.00000   -1.20000
AFIX   0
C23   1    0.611203    0.403108    0.405649    11.00000    0.03162    0.03576 =
         0.02987    0.00331    0.00651    0.00065
AFIX  43
H23   2    0.580090    0.395085    0.451171    11.00000   -1.20000
AFIX   0
C1    1    0.977830    0.334148    0.292118    11.00000    0.03752    0.03636 =
         0.03465   -0.00620    0.00891   -0.00364
AFIX  43
H1    2    0.946070    0.329258    0.337869    11.00000   -1.20000
AFIX   0

O53   4    0.755824    0.399737    0.047061    11.00000    0.09046    0.09004 =
         0.08934    0.02213    0.00494   -0.03865
C8    1    0.921893    0.134036    0.217649    11.00000    0.02900    0.04406 =
         0.03191   -0.00860   -0.00658    0.00252
AFIX  43
H8    2    0.957734    0.151152    0.259319    11.00000   -1.20000
AFIX   0
C9    1    0.975089    0.078360    0.179382    11.00000    0.02852    0.04227 =
         0.03111   -0.00378   -0.00640    0.00521
AFIX  43
H9    2    1.044680    0.059138    0.195258    11.00000   -1.20000
AFIX   0

O52   4    0.566456    0.399388    0.088380    11.00000    0.07683    0.12708 =
         0.12392    0.00813    0.00781    0.05879
C20   1    0.272012    0.075509    0.381473    11.00000    0.04916    0.05040 =
         0.05447    0.00584    0.00809   -0.01241
AFIX 137
H20A  2    0.322033    0.035151    0.367685    11.00000   -1.50000
H20B  2    0.194166    0.058321    0.380290    11.00000   -1.50000
H20C  2    0.290737    0.091825    0.429400    11.00000   -1.50000
AFIX   0

F52   5    0.557522    0.246297    0.017354    11.00000    0.32218    0.14437 =
         0.13198    0.03660   -0.08975   -0.17637
C5    1    0.966191    0.316028    0.170904    11.00000    0.03904    0.06307 =
         0.03018   -0.00007   -0.00094   -0.00182
AFIX  43
H5    2    0.926488    0.298823    0.130684    11.00000   -1.20000
AFIX   0

F3    5    0.875120    0.270542    0.512831    11.00000    0.23391    0.11369 =
         0.09598   -0.06165   -0.00747   -0.01928
C4    1    1.072172    0.348475    0.160548    11.00000    0.04056    0.07162 =
         0.03575    0.01096    0.01062    0.00077
AFIX  43
H4    2    1.101493    0.352677    0.114092    11.00000   -1.20000
AFIX   0
C14   1    0.920591   -0.032046    0.009471    11.00000    0.05760    0.05311 =
         0.04726   -0.02017   -0.00929    0.00684
AFIX 137
H14A  2    0.843574   -0.047461    0.019745    11.00000   -1.50000
H14B  2    0.963278   -0.074217   -0.008494    11.00000   -1.50000
H14C  2    0.919693    0.007142   -0.026159    11.00000   -1.50000
AFIX   0
C28   1    0.577394    0.610824    0.380725    11.00000    0.08588    0.03825 =
         0.04808    0.00267    0.01253    0.01287
AFIX 137
H28A  2    0.653517    0.618423    0.362693    11.00000   -1.50000
H28B  2    0.561466    0.647209    0.417653    11.00000   -1.50000
H28C  2    0.523471    0.616592    0.342061    11.00000   -1.50000
AFIX   0
C13   1    1.094971   -0.021785    0.083239    11.00000    0.03989    0.04813 =
         0.04155    0.00542    0.00407    0.01161
AFIX 137
H13A  2    1.140056    0.019849    0.066491    11.00000   -1.50000
H13B  2    1.112695   -0.065703    0.055242    11.00000   -1.50000
H13C  2    1.111920   -0.031261    0.133082    11.00000   -1.50000
AFIX   0
C21   1    0.188076    0.185081    0.317506    11.00000    0.02903    0.08363 =
         0.05453    0.00932    0.00231   -0.00212
AFIX 137
H21A  2    0.197353    0.232283    0.341992    11.00000   -1.50000
H21B  2    0.120025    0.160626    0.334571    11.00000   -1.50000
H21C  2    0.181748    0.193777    0.266560    11.00000   -1.50000
AFIX   0
C27   1    0.513469    0.528375    0.481188    11.00000    0.06197    0.04071 =
         0.04834   -0.00144    0.01605    0.00652
AFIX 137
H27A  2    0.450364    0.493978    0.477814    11.00000   -1.50000
H27B  2    0.486150    0.576667    0.496730    11.00000   -1.50000
H27C  2    0.568133    0.509627    0.515400    11.00000   -1.50000
AFIX   0
C6    1    1.303806    0.436927    0.270773    11.00000    0.04816    0.06085 =
         0.08962   -0.01218    0.01061   -0.01961
AFIX 137
H6A   2    1.284248    0.489244    0.274512    11.00000   -1.50000
H6B   2    1.384724    0.432005    0.263239    11.00000   -1.50000
H6C   2    1.282681    0.411521    0.314482    11.00000   -1.50000
AFIX   0

F51   5    0.724281    0.251583   -0.012461    11.00000    0.33270    0.10122 =
         0.08443   -0.03778   -0.04438    0.09268
C7    1    1.291255    0.412877    0.139120    11.00000    0.04819    0.09343 =
         0.08187    0.02413    0.02339   -0.00759
AFIX 137
H7A   2    1.284432    0.366432    0.113035    11.00000   -1.50000
H7B   2    1.370534    0.426415    0.142990    11.00000   -1.50000
H7C   2    1.250617    0.451786    0.113947    11.00000   -1.50000
AFIX   0

C151  1    0.630048    0.294183    0.003269    11.00000    0.16071    0.05172 =
         0.05742    0.01447   -0.04810   -0.01229
C101  1    0.823176    0.207162    0.506916    11.00000    0.09192    0.07778 =
         0.03907    0.00691    0.00926    0.02645
HKLF 4


REM  wb65-a-2_a.res in P2(1)2(1)2(1)
REM wR2 = 0.1116, GooF = S = 0.987, Restrained GooF = 0.987 for all data
REM R1 = 0.0336 for 7239 Fo > 4sig(Fo) and 0.0355 for all 7691 data
REM 486 parameters refined using 0 restraints

END

WGHT      0.0690      0.6409

REM Highest difference peak  0.588,  deepest hole -0.478,  1-sigma level  0.053
Q1    1   0.4805  0.2832  0.0647  11.00000  0.05    0.59
Q2    1   0.6122  0.3215  0.0751  11.00000  0.05    0.41
Q3    1   0.6317  0.2396  0.0108  11.00000  0.05    0.40
Q4    1   0.5775  0.2224  0.0129  11.00000  0.05    0.33
Q5    1   0.8750  0.2389  0.4957  11.00000  0.05    0.33
Q6    1   0.5267  0.3240 -0.0224  11.00000  0.05    0.32
Q7    1   0.6616  0.4197  0.0631  11.00000  0.05    0.30
Q8    1   0.5475  0.2416  0.0010  11.00000  0.05    0.29
Q9    1   0.7758  0.2681  0.5002  11.00000  0.05    0.29
Q10   1   0.7627  0.3526  0.0197  11.00000  0.05    0.28
Q11   1   0.5597  0.3008  0.0287  11.00000  0.05    0.28
Q12   1   0.9547  0.2796  0.4876  11.00000  0.05    0.27
Q13   1   0.5158  0.3454  0.0748  11.00000  0.05    0.26
Q14   1   0.6123  0.1986  0.2530  11.00000  0.05    0.23
Q15   1   0.6832  0.2179  0.4960  11.00000  0.05    0.23
Q16   1   0.8429  0.1398  0.5551  11.00000  0.05    0.22
Q17   1   1.0059  0.1348  0.4294  11.00000  0.05    0.22
Q18   1   0.6323  0.4798  0.3487  11.00000  0.05    0.21
Q19   1   0.9350  0.1599  0.4512  11.00000  0.05    0.21
Q20   1   0.9864  0.1992  0.4579  11.00000  0.05    0.21
;
_shelx_res_checksum                32321
_shelx_hkl_file
;
   0   0  -2  553.16    6.72
   0   0   2  582.22    6.70
   0   0  -3    0.16    0.22
   0   0   3    0.16    0.20
   0   0  -4 2789.48   32.50
   0   0   4 2828.25   32.47
   0   0   5    0.29    0.34
   0   0   6 3218.25   37.36
   0   0   7    0.57    0.45
   0   0   8  448.56    6.05
   0   0   9    1.27    0.56
   0   0  -9   -0.18    0.69
   0   0 -10   14.97    0.99
   0   0  10   16.99    0.91
   0   0 -11    0.18    0.80
   0   0  11    0.25    0.63
   0   0  12 1670.19   20.18
   0   0 -12 1610.08   20.26
   0   0 -13    0.16    0.95
   0   0  13   -0.05    0.79
   0   0 -14  351.32    5.60
   0   0  14  332.20    5.38
   0   0 -15   -0.23    1.06
   0   0  15    0.86    0.87
   0   0  15    0.22    0.65
   0   0 -16 1229.96   15.87
   0   0  16 1216.25   14.89
   0   0  17    1.35    1.13
   0   0  17    1.80    0.80
   0   0  18  227.02    3.73
   0   0 -18  215.88    5.24
   0   0  19    0.24    0.73
   0   0 -19   -0.69    1.61
   0   0 -20   30.15    2.35
   0   0 -21   -0.48    1.72
   0   0 -22   55.07    3.07
   0   0 -23   -0.04    1.95
   0  -1   1   34.07    0.57
   0  -1  -2   55.37    0.81
   0   1  -2   55.67    0.92
   0  -1   2   54.52    0.91
   0  -1  -2   57.47    0.90
   0   1  -3  135.25    1.96
   0  -1   3  139.66    1.99
   0   1   3  134.71    1.85
   0   1  -4    6.72    0.46
   0  -1   4    7.63    0.48
   0   1   5  451.76    5.67
   0  -1   5  447.15    5.75
   0   1  -5  446.74    5.77
   0   1  -6    7.43    0.58
   0  -1   6    7.79    0.54
   0   1   6    8.93    0.51
   0   1   7  319.69    4.35
   0  -1   7  312.26    4.45
   0   1   8  325.03    4.53
   0  -1   8  323.03    4.60
   0  -1  -8  318.50    4.62
   0  -1   9    9.12    0.74
   0   1   9    8.75    0.69
   0  -1  -9    8.63    0.81
   0  -1  10  506.41    7.09
   0  -1 -10  531.30    7.09
   0   1  10  517.09    7.01
   0  -1  11  100.74    2.23
   0  -1 -11  100.21    2.23
   0   1 -11   95.24    2.28
   0   1  11   98.05    2.13
   0   1  12  267.56    4.34
   0   1 -12  282.11    4.61
   0  -1  12  268.71    4.44
   0  -1 -12  277.44    4.48
   0   1 -13    7.73    1.16
   0  -1 -13    8.62    1.10
   0   1  13    7.39    0.91
   0  -1  13    7.83    0.96
   0  -1 -14    5.95    1.10
   0   1  14    6.39    0.90
   0  -1  14    6.59    1.00
   0  -1  14    6.38    0.62
   0   1 -14    6.49    1.20
   0  -1  15   83.35    2.37
   0   1 -15   86.38    2.56
   0  -1  15   84.71    1.76
   0  -1 -15   83.89    2.50
   0   1 -16    0.87    1.41
   0  -1 -16    0.87    1.43
   0  -1  16    0.39    0.62
   0  -1 -16    0.89    1.28
   0  -1  16    0.44    1.02
   0  -1 -17   20.59    1.89
   0  -1  17   20.57    1.48
   0   1  17   21.69    1.22
   0   1  18   18.99    1.16
   0  -1  18   19.47    1.46
   0  -1 -18   15.02    1.85
   0  -1  18   19.11    0.95
   0  -1 -19   16.08    1.91
   0   1  19   15.55    1.16
   0   1 -20    0.58    1.67
   0  -1 -20    0.89    1.62
   0  -1 -21    1.29    1.62
   0   1 -21    1.19    1.72
   0  -1 -22   18.44    2.41
   0   1 -22   18.58    2.51
   0  -1 -23    2.46    1.94
   0  -2   1   62.27    1.00
   0   2  -1   60.91    1.00
   0   2   2 1525.30   17.95
   0  -2   2 1548.12   18.08
   0   2  -2 1589.91   18.09
   0  -2   3  765.84    9.24
   0   2  -3  766.36    9.25
   0   2  -4 9973.04  113.74
   0  -2   4 9877.38  113.74
   0  -2   5  694.86    8.62
   0   2  -5  689.83    8.63
   0  -2   6    5.85    0.56
   0   2  -6    4.56    0.54
   0  -2  -6    5.25    0.48
   0  -2  -7  280.20    3.85
   0  -2   7  279.33    4.02
   0   2   7  272.42    3.81
   0   2  -7  266.82    4.09
   0  -2  -8 2438.74   28.71
   0   2   8 2417.91   28.70
   0   2  -8 2399.74   28.96
   0  -2   9  184.61    3.09
   0  -2  -9  174.42    2.96
   0   2   9  173.76    2.88
   0  -2  10 1219.79   15.24
   0  -2 -10 1250.70   15.17
   0   2  10 1209.28   15.04
   0  -2  11    5.88    0.39
   0  -2  11    6.36    0.80
   0  -2  12  887.93   10.89
   0  -2 -12  904.48   11.72
   0  -2  12  903.73   11.83
   0   2 -13   43.87    1.80
   0  -2 -13   43.66    1.63
   0  -2 -13   45.51    1.93
   0  -2  13   43.86    1.64
   0  -2  13   43.09    1.01
   0  -2 -14   21.43    1.41
   0  -2  14   21.84    1.31
   0   2 -14   21.77    1.58
   0  -2 -14   23.31    1.53
   0  -2  14   20.25    0.73
   0  -2 -15  134.24    3.39
   0  -2  15  126.75    3.01
   0  -2  15  127.66    2.10
   0   2 -15  126.30    3.23
   0  -2 -15  120.38    2.99
   0  -2  16  722.60   10.28
   0  -2 -16  725.30   10.25
   0  -2 -16  746.25   11.00
   0  -2  17   14.59    0.71
   0  -2 -17   15.77    1.74
   0  -2  17   15.18    1.44
   0  -2  18   84.98    2.62
   0   2  18   82.45    2.26
   0  -2 -18   82.29    3.03
   0  -2  19    7.80    1.36
   0  -2 -19    6.86    1.64
   0   2  19    7.31    1.08
   0  -2 -20   79.43    3.29
   0   2  20   80.16    2.29
   0  -2  20   73.16    2.65
   0  -2 -21    2.86    1.83
   0   2 -21    1.07    1.80
   0  -2 -22   47.90    2.85
   0   2 -22   50.00    3.04
   0  -2 -23    0.69    2.04
   0   3   0    0.41    0.25
   0   3  -1  194.42    2.72
   0   3   1  198.66    2.59
   0   3  -2 7486.12   82.94
   0   3   2 7355.96   82.74
   0   3   3   64.39    1.13
   0  -3   3   61.96    1.25
   0   3  -3   66.55    1.30
   0   3   4  367.43    4.52
   0   3  -4  359.41    4.76
   0  -3   4  351.70    4.66
   0  -3  -5  111.96    1.93
   0  -3  -5  116.04    1.75
   0  -3   5  112.55    2.00
   0   3  -5  111.01    2.03
   0  -3  -6   58.20    1.35
   0  -3   6   58.68    1.43
   0   3  -6   57.09    1.41
   0  -3  -6   56.56    1.16
   0   3  -7   19.23    0.95
   0  -3   7   14.51    0.89
   0  -3  -7   18.22    0.89
   0  -3  -7   18.77    0.74
   0   3  -8  173.87    3.13
   0  -3  -8  177.81    2.78
   0  -3   8  175.84    3.07
   0  -3  -8  187.31    3.14
   0  -3  -9  109.75    2.07
   0  -3  -9  113.76    2.41
   0  -3   9  101.48    2.26
   0   3  -9  103.47    2.33
   0  -3  10  737.65   10.02
   0   3 -10  729.87   10.18
   0  -3  11   14.28    0.32
   0  -3  11   12.54    0.35
   0  -3 -11   17.59    1.17
   0  -3 -11   15.90    1.08
   0  -3  11   15.32    1.00
   0  -3  12   33.60    1.39
   0  -3 -12   33.92    1.43
   0  -3  12   27.06    0.58
   0  -3 -12   31.95    1.57
   0  -3  12   29.51    0.53
   0  -3  13    1.65    0.19
   0  -3 -13    1.93    0.93
   0  -3 -13    1.61    1.04
   0  -3  13    2.24    0.87
   0  -3 -14  374.48    6.14
   0  -3 -14  358.97    5.47
   0  -3  14  372.19    5.71
   0  -3  15    2.08    1.07
   0  -3  15    1.22    0.21
   0   3 -15    0.58    1.31
   0  -3 -15    1.55    1.20
   0  -3 -15    1.40    1.23
   0  -3 -16   17.73    1.52
   0  -3  16   17.36    1.40
   0  -3 -16   17.08    1.70
   0  -3  16   16.09    0.40
   0  -3 -17    4.09    1.34
   0  -3 -17    4.40    1.50
   0  -3  17    4.23    1.18
   0  -3 -18  371.44    6.93
   0  -3  18  366.26    6.35
   0   3  19    0.92    0.97
   0  -3 -19    0.17    1.46
   0  -3  19    1.78    1.27
   0   3  20   39.89    1.78
   0  -3 -20   38.47    2.50
   0  -3  20   38.31    2.08
   0  -3  21   -0.19    1.28
   0  -3 -21    0.65    1.68
   0  -3 -22   47.34    2.77
   0   3 -22   47.13    3.07
   0   4   0 1057.74   12.62
   0   4  -1   72.72    1.35
   0   4   1   68.75    1.23
   0  -4  -2  265.09    3.58
   0   4  -2  280.31    3.78
   0   4   2  272.05    3.54
   0  -4  -3  382.75    4.85
   0   4   3  371.86    4.79
   0   4  -3  384.96    5.07
   0   4   4 9457.27  105.75
   0   4  -4 9555.66  106.11
   0  -4  -4 9402.18  105.83
   0   4  -4 9329.33  105.44
   0  -4   5  358.28    4.98
   0  -4  -5  360.39    4.56
   0   4  -5  356.22    5.04
   0  -4  -5  368.67    4.87
   0   4  -6    9.20    0.77
   0  -4  -6   10.29    0.66
   0  -4  -6   10.99    0.54
   0  -4  -7  228.69    3.63
   0  -4   7  244.92    3.75
   0   4  -7  238.39    3.85
   0  -4  -7  227.94    3.30
   0  -4  -8 9764.82  113.81
   0  -4   8 9999.00  114.29
   0   4  -8 9789.33  114.47
   0  -4   9   76.09    1.89
   0  -4  -9   73.25    1.60
   0  -4  -9   77.79    1.95
   0   4  -9   73.11    1.98
   0  -4 -10  262.01    3.93
   0  -4 -10  267.47    4.39
   0  -4  10  261.25    4.25
   0  -4 -11    1.54    0.80
   0   4 -11    1.04    0.88
   0  -4 -11    1.68    0.71
   0  -4  11    0.99    0.77
   0  -4  12  819.38   11.08
   0   4 -12  807.24   11.31
   0  -4 -12  837.39   11.36
   0  -4  13  129.90    2.92
   0  -4 -13  138.13    3.18
   0  -4 -13  138.06    2.80
   0  -4 -14  724.75   10.51
   0  -4 -14  725.21    9.83
   0  -4  14  735.87   10.16
   0  -4 -15   19.15    1.47
   0  -4 -15   19.92    1.65
   0  -4  15   18.40    1.46
   0  -4  16  296.48    5.25
   0  -4 -16  290.39    5.65
   0  -4 -16  280.53    4.99
   0  -4  17    0.09    1.13
   0  -4 -17   -0.46    1.41
   0  -4 -17    0.12    1.24
   0  -4 -18  104.36    3.31
   0  -4  18  100.58    2.94
   0   4  19   -0.07    1.04
   0  -4 -19   -0.10    1.55
   0  -4  19    0.39    1.23
   0  -4  20  178.16    4.18
   0   4  20  170.92    3.80
   0  -4 -20  177.59    4.67
   0  -4  21   11.37    1.67
   0  -4 -21    9.29    1.89
   0  -4 -22    5.46    1.93
   0  -4 -23   11.48    2.22
   0   5   0    0.61    0.42
   0  -5   0    0.33    0.29
   0   5  -1   94.84    1.73
   0   5   1   98.31    1.62
   0  -5  -1   94.46    1.57
   0  -5  -2  190.07    2.73
   0   5   2  181.68    2.69
   0  -5  -3   30.87    0.82
   0   5  -3   30.66    0.99
   0   5   3   29.46    0.77
   0   5  -4 1632.69   19.29
   0  -5  -4 1607.65   18.98
   0   5   4 1582.33   18.88
   0   5  -5   82.64    1.26
   0   5   5   87.52    1.58
   0   5  -5   90.06    1.89
   0  -5  -5   90.22    1.68
   0  -5  -6  568.41    7.41
   0  -5  -6  568.02    7.04
   0   5  -6  571.26    7.72
   0  -5  -7  149.02    2.28
   0   5  -7  141.98    2.78
   0  -5   7  143.81    2.75
   0  -5  -7  141.08    2.58
   0  -5  -8    0.23    0.65
   0   5  -8    0.13    0.78
   0  -5  -8    1.09    0.54
   0  -5   8   -0.30    0.82
   0   5  -9  233.42    4.13
   0  -5   9  238.66    4.03
   0  -5  -9  244.23    4.01
   0  -5  -9  237.18    3.53
   0   5 -10  477.40    7.06
   0  -5  10  465.48    6.81
   0  -5 -10  487.35    6.88
   0  -5 -10  458.96    6.29
   0   5 -11  322.60    5.34
   0  -5 -11  320.33    4.69
   0  -5  11  306.48    5.09
   0  -5 -11  323.69    5.26
   0  -5  12   34.80    1.51
   0  -5 -12   35.73    1.58
   0   5 -12   33.34    1.64
   0  -5 -12   34.67    1.35
   0  -5 -13   75.22    2.04
   0   5 -13   71.86    2.43
   0  -5  13   74.22    2.19
   0  -5 -13   72.60    2.30
   0  -5 -14   26.67    1.44
   0   5 -14   25.83    1.74
   0  -5 -14   23.73    1.60
   0  -5  14   24.95    1.55
   0  -5  15   26.97    1.63
   0  -5 -15   25.72    1.50
   0  -5 -15   25.54    1.80
   0  -5 -16  189.82    4.30
   0  -5 -16  193.92    3.74
   0  -5  16  192.01    4.08
   0  -5  17    0.74    1.09
   0  -5 -17   -0.03    1.26
   0  -5 -17   -0.53    1.22
   0  -5  18    5.97    1.36
   0  -5 -18    6.05    1.47
   0   5  19    0.05    1.06
   0  -5  19    0.42    1.23
   0  -5 -19    0.33    1.41
   0   5  20   50.75    2.15
   0  -5  20   52.50    2.40
   0  -5 -20   51.80    2.71
   0  -5 -21    0.15    1.72
   0   5  21    1.09    1.21
   0  -5  21    0.79    1.47
   0  -5 -22    1.82    1.74
   0  -5 -23    6.75    1.94
   0  -6   0   15.37    0.65
   0   6   0   14.64    0.69
   0  -6   1  102.05    1.80
   0   6  -1  100.07    1.87
   0   6   1  100.24    1.77
   0  -6  -1   92.70    1.73
   0  -6  -2  444.95    5.73
   0   6   2  443.65    5.72
   0   6  -2  444.29    6.01
   0  -6   2  442.76    5.87
   0  -6  -3  206.83    2.97
   0   6   3  202.71    2.89
   0   6  -3  204.25    3.28
   0  -6   3  192.96    3.09
   0   6   4 3114.92   35.68
   0   6  -4 3111.92   36.18
   0   6  -5   50.47    1.00
   0   6  -5   55.66    1.53
   0   6   5   54.90    1.20
   0  -6  -5   55.62    1.30
   0   6  -6  410.99    6.01
   0   6   6  447.83    5.61
   0  -6  -6  442.14    5.76
   0   6  -6  397.90    5.08
   0   6  -7   15.88    1.09
   0  -6  -7   16.85    0.67
   0  -6  -7   15.98    0.88
   0   6  -8 5889.75   67.65
   0  -6  -8 5865.09   66.73
   0  -6  -9  144.12    2.41
   0   6  -9  144.26    3.08
   0  -6  -9  151.93    2.90
   0   6 -10  244.50    4.46
   0  -6  10  243.27    4.20
   0  -6 -10  238.09    3.66
   0  -6 -10  242.91    4.19
   0   6 -11  142.96    3.30
   0  -6  11  142.22    3.07
   0  -6 -11  145.08    2.61
   0  -6 -11  145.00    3.04
   0  -6  12  278.23    4.79
   0  -6 -12  274.60    4.29
   0  -6 -12  277.85    4.82
   0   6 -12  280.60    5.18
   0   6 -13   43.65    2.02
   0  -6 -13   46.82    1.67
   0  -6  13   40.48    1.75
   0  -6 -13   43.10    1.87
   0  -6 -14 1136.91   15.24
   0  -6  14 1107.76   14.95
   0  -6 -15   58.43    2.31
   0  -6  15   55.08    2.09
   0  -6 -15   57.57    1.98
   0  -6 -16    0.80    1.06
   0  -6  16    1.06    1.11
   0  -6 -16    1.37    1.28
   0  -6  17   42.41    2.05
   0  -6 -17   43.79    2.24
   0  -6 -17   44.16    1.82
   0  -6 -18    3.31    1.38
   0  -6  18    2.24    1.21
   0  -6 -19   -0.19    1.42
   0  -6  19   -0.63    1.28
   0  -6  20  148.05    3.91
   0  -6 -20  147.86    4.22
   0   6  20  154.42    3.81
   0  -6 -21    4.00    1.69
   0  -6  21    5.03    1.57
   0   6  21    3.84    1.32
   0  -6 -22    5.33    1.81
   0  -6 -23    2.38    1.72
   0  -7   0    1.09    0.45
   0   7   0    0.09    0.45
   0   7  -1  301.17    4.40
   0   7   1  293.24    4.24
   0  -7  -1  303.99    4.20
   0  -7   1  299.28    4.25
   0   7   2  121.79    2.05
   0   7  -2  115.77    2.28
   0  -7  -2  116.19    2.02
   0  -7   2  111.95    2.14
   0  -7   3    4.13    0.60
   0   7  -3    4.35    0.68
   0  -7  -3    3.10    0.49
   0   7   3    3.57    0.46
   0  -7  -4  362.95    4.92
   0   7  -4  360.43    5.30
   0   7   4  346.12    4.77
   0  -7   4  361.60    5.11
   0  -7  -5   40.03    1.14
   0  -7   5   36.91    1.27
   0   7   5   36.47    1.03
   0   7  -5   37.82    0.90
   0   7  -5   39.42    1.43
   0   7   6   92.42    1.73
   0   7  -6   87.99    2.16
   0   7  -6   85.48    1.46
   0  -7  -6   91.46    1.88
   0   7  -7   24.98    1.28
   0   7  -7   25.73    0.59
   0  -7  -7   26.00    1.09
   0  -7  -8    1.88    0.67
   0   7  -8    2.25    0.84
   0  -7  -8    1.85    0.48
   0  -7  -9   38.31    1.38
   0   7  -9   34.06    1.54
   0  -7  -9   36.07    1.08
   0   7 -10 1273.58   16.54
   0  -7 -10 1235.69   15.44
   0  -7 -11    0.25    0.63
   0  -7  11    0.32    0.91
   0  -7 -11    0.30    0.82
   0   7 -11    0.44    0.96
   0  -7 -12   75.60    2.32
   0  -7 -12   82.22    1.90
   0   7 -12   81.24    2.57
   0  -7  12   81.25    2.31
   0  -7 -13    0.45    0.88
   0  -7  13   -0.44    0.97
   0   7 -13   -0.15    1.13
   0  -7 -13    0.49    1.00
   0  -7 -14  202.71    3.61
   0  -7  14  192.36    4.03
   0  -7 -14  188.82    4.06
   0  -7 -15  193.33    3.63
   0  -7 -15  194.14    4.22
   0  -7  15  192.30    4.08
   0  -7  16    0.40    1.17
   0  -7 -16    0.20    1.09
   0  -7 -17    0.43    1.22
   0  -7  17   -0.05    1.18
   0  -7 -17   -0.16    1.16
   0  -7  18    8.28    1.44
   0  -7 -18    8.25    1.55
   0  -7 -19    5.42    1.59
   0  -7  19    6.05    1.50
   0  -7  20   17.65    1.81
   0   7  20   15.41    1.70
   0  -7 -20   14.64    1.91
   0   7  21    1.97    1.35
   0  -7 -21    2.06    1.78
   0  -7 -22   10.66    1.88
   0   8   0 1414.43   17.49
   0  -8   0 1455.11   17.32
   0  -8   1  101.67    1.97
   0   8  -1  100.61    2.13
   0  -8  -1  105.89    1.97
   0   8   1   98.22    2.02
   0  -8   2  240.55    3.67
   0   8   2  235.14    3.56
   0  -8  -2  240.32    3.55
   0   8  -2  229.42    3.80
   0  -8   3   34.69    1.19
   0   8  -3   32.04    1.28
   0  -8  -3   32.66    1.02
   0   8   3   32.51    1.00
   0   8  -4 1340.91   16.88
   0  -8  -4 1342.69   16.35
   0   8   4 1330.51   16.19
   0  -8   5  637.01    8.51
   0  -8  -5  650.76    8.29
   0   8  -5  620.62    8.79
   0   8   5  640.29    8.10
   0   8   6  484.59    6.20
   0  -8  -6  468.51    6.37
   0  -8   6  451.86    6.56
   0   8  -6  450.26    6.85
   0   8  -6  466.99    5.97
   0   8  -7    1.05    0.81
   0  -8  -7    0.92    0.55
   0   8  -7    0.92    0.29
   0  -8   7    0.98    0.77
   0   8   7    1.54    0.54
   0  -8  -8  107.17    2.27
   0   8  -8  101.76    1.52
   0   8  -8  103.61    2.63
   0  -8  -8  108.69    1.84
   0   8  -9    0.99    0.88
   0  -8  -9    0.88    0.67
   0  -8  -9    0.64    0.50
   0  -8 -10  114.49    2.16
   0  -8 -10  119.56    2.63
   0   8 -10  115.15    2.92
   0  -8 -11   79.06    2.21
   0   8 -11   76.71    2.46
   0  -8 -11   80.87    1.77
   0  -8 -12  476.96    6.42
   0   8 -12  463.71    7.50
   0  -8 -12  451.01    7.13
   0  -8 -13   25.65    1.23
   0  -8 -13   24.56    1.52
   0  -8 -14   42.28    1.93
   0  -8 -14   43.63    1.56
   0  -8  14   38.91    1.89
   0  -8  15    3.20    1.22
   0  -8 -15    3.85    0.99
   0  -8 -15    4.13    1.30
   0  -8 -16   26.33    1.49
   0  -8  16   26.42    1.68
   0  -8 -16   26.86    1.80
   0  -8  17    2.91    1.26
   0  -8 -17    2.66    1.25
   0  -8 -17    2.80    1.28
   0  -8 -18  119.74    3.57
   0  -8 -18  121.04    3.04
   0  -8  18  130.17    3.54
   0  -8  19   29.75    1.94
   0  -8 -19   27.64    2.02
   0  -8 -20   21.17    2.04
   0   8  20   20.55    1.89
   0  -8  20   20.78    1.96
   0  -8 -21   11.78    1.86
   0   8  21   12.33    1.76
   0   9   0    0.36    0.58
   0  -9   0    0.02    0.51
   0  -9  -1    4.32    0.58
   0  -9   1    4.16    0.59
   0   9  -1    4.52    0.73
   0   9   1    4.82    0.67
   0   9  -2   11.56    0.92
   0  -9  -2   10.85    0.71
   0   9   2   10.91    0.77
   0  -9   2   11.59    0.80
   0   9  -3  527.21    7.48
   0  -9   3  541.47    7.23
   0   9   3  521.17    6.93
   0  -9  -3  525.23    6.97
   0  -9  -4  217.69    3.44
   0   9  -4  219.36    3.94
   0  -9   4  226.05    3.67
   0   9   4  225.30    3.39
   0   9  -5  129.79    2.85
   0  -9  -5  135.27    2.43
   0  -9   5  127.61    2.62
   0   9   5  129.24    2.25
   0  -9   6  131.96    2.67
   0   9  -6  126.30    2.18
   0  -9  -6  133.24    2.48
   0   9   6  132.06    2.30
   0   9  -6  130.40    2.94
   0   9   7    5.66    0.63
   0  -9   7    4.69    0.87
   0  -9  -7    5.38    0.72
   0   9  -7    4.58    0.45
   0   9  -7    5.57    0.96
   0   9  -8   12.48    1.18
   0  -9  -8   12.77    0.90
   0  -9   8   12.44    1.04
   0   9  -8   11.47    0.50
   0  -9  -8   12.00    0.61
   0  -9  -9  106.88    1.92
   0  -9  -9  102.06    2.38
   0  -9   9  107.76    2.59
   0   9  -9  102.93    2.78
   0  -9  10  365.46    5.93
   0   9 -10  381.78    6.34
   0  -9 -10  377.65    5.74
   0  -9 -10  360.88    5.10
   0  -9 -11    4.97    0.99
   0   9 -11    4.20    1.21
   0  -9 -11    5.29    0.70
   0  -9 -12   11.46    0.89
   0  -9 -12   11.90    1.25
   0   9 -12   10.70    1.44
   0  -9 -13  113.85    2.90
   0  -9 -13  107.56    2.31
   0  -9 -14   16.85    1.44
   0  -9 -14   16.68    1.18
   0  -9 -15   19.44    1.33
   0  -9 -15   18.13    1.53
   0  -9 -16   58.51    2.40
   0  -9 -16   58.49    1.95
   0  -9  16   58.32    2.39
   0  -9  17    5.15    1.41
   0  -9 -17    5.78    1.49
   0  -9 -17    5.65    1.33
   0  -9  18    5.98    1.53
   0  -9 -18    6.82    1.56
   0  -9  19    0.36    1.45
   0  -9 -19    0.10    1.41
   0   9  20    1.15    1.34
   0  -9 -20    0.41    1.53
   0   9  21    0.56    1.52
   0   9  22    7.58    1.77
   0 -10   0 1569.07   18.82
   0  10   0 1532.94   19.08
   0  10  -1   40.73    1.44
   0  10   1   38.65    1.33
   0 -10   1   39.26    1.27
   0 -10  -1   38.21    1.23
   0 -10  -2  418.91    5.78
   0 -10   2  418.77    5.86
   0  10   2  416.97    5.87
   0  10  -2  398.40    6.11
   0  10  -3   38.07    1.51
   0 -10  -3   39.83    1.19
   0 -10   3   43.08    1.44
   0  10   3   39.31    1.22
   0  10   4  506.90    6.69
   0 -10  -4  510.12    6.76
   0 -10   4  492.35    7.00
   0 -10  -5  294.73    4.36
   0 -10   5  293.33    4.66
   0  10   5  288.61    4.24
   0  10  -5  281.77    5.00
   0 -10   6  471.60    6.67
   0  10  -6  446.26    6.14
   0 -10  -6  456.94    6.39
   0  10   6  466.89    6.19
   0  10  -6  465.87    7.14
   0  10  -7   27.19    1.53
   0 -10  -7   27.05    1.13
   0 -10   7   26.64    1.39
   0  10  -7   26.00    0.88
   0  10   7   26.83    1.02
   0  10  -8    7.48    1.15
   0 -10   8    6.95    1.03
   0  10  -8    6.69    0.51
   0 -10  -8    7.59    0.82
   0  10   8    7.57    0.73
   0  10  -9  144.26    3.47
   0 -10  -9  145.94    2.92
   0 -10   9  147.41    3.22
   0 -10  -9  145.05    2.37
   0 -10 -10  128.60    2.29
   0  10 -10  131.41    3.37
   0 -10 -10  131.41    2.80
   0 -10  10  135.11    3.11
   0 -10 -11   38.70    1.63
   0 -10  11   38.15    1.78
   0  10 -11   34.51    1.93
   0 -10 -11   37.08    1.17
   0 -10 -12  252.51    3.86
   0 -10 -12  249.28    4.59
   0 -10  12  252.32    4.72
   0 -10  13   11.98    1.40
   0 -10 -13   14.62    1.01
   0 -10 -13   14.87    1.32
   0 -10 -14    7.17    1.23
   0 -10 -14    7.22    1.06
   0 -10 -15   73.06    2.53
   0 -10 -15   72.27    2.06
   0 -10 -16  107.79    2.63
   0 -10 -16  107.56    3.15
   0 -10 -17  114.81    3.37
   0 -10 -18  155.56    4.13
   0 -10 -19   28.07    2.13
   0 -10  19   28.88    2.11
   0  10  20    9.23    1.77
   0  10  21   24.59    2.21
   0  10  22  162.02    4.56
   0  11   0    1.17    0.74
   0 -11   0    0.91    0.61
   0  11   1    1.37    0.71
   0 -11   1    1.00    0.64
   0 -11  -1    1.45    0.61
   0  11  -1    1.17    0.76
   0 -11   2    6.48    0.78
   0  11   2    6.16    0.77
   0 -11  -2    6.32    0.67
   0  11  -2    5.61    0.89
   0 -11   3   19.70    1.04
   0  11   3   20.81    0.97
   0  11  -3   19.95    1.26
   0 -11  -3   19.48    0.93
   0 -11   4   45.09    1.58
   0 -11  -4   49.33    1.40
   0  11  -4   44.69    1.73
   0  11   4   47.20    1.37
   0  11  -5   16.04    1.29
   0 -11  -5   16.53    0.92
   0  11   5   15.81    0.86
   0 -11   5   17.39    1.13
   0  11  -6   48.23    1.96
   0 -11  -6   46.89    1.42
   0  11   6   47.14    1.31
   0  11  -6   45.48    1.32
   0 -11   6   47.41    1.70
   0 -11  -7  224.05    3.78
   0  11   7  233.78    3.59
   0 -11   7  232.83    4.11
   0  11  -7  222.82    3.49
   0  11  -7  226.69    4.51
   0 -11   8   79.41    2.30
   0  11  -8   79.21    1.63
   0 -11  -8   83.60    2.04
   0  11  -8   76.73    2.57
   0  11   8   82.64    1.83
   0 -11  -9    1.57    0.51
   0 -11   9    1.65    1.00
   0  11  -9    1.17    1.18
   0 -11  -9    1.29    0.83
   0 -11 -10  288.29    4.75
   0 -11 -10  282.60    4.06
   0 -11  10  289.11    5.07
   0 -11 -11   56.41    1.89
   0 -11 -11   55.98    1.45
   0  11 -11   53.25    2.42
   0 -11  11   56.18    2.12
   0 -11 -12   15.13    1.26
   0 -11  12   16.86    1.58
   0 -11 -12   15.98    1.00
   0 -11 -13    0.54    0.81
   0 -11 -13    0.11    1.00
   0 -11  13    0.32    1.17
   0 -11  14   43.90    2.05
   0 -11 -14   39.82    1.84
   0 -11 -14   40.07    1.49
   0 -11  15   10.70    1.49
   0 -11 -15   11.28    1.37
   0 -11 -15   10.49    1.13
   0 -11 -16    0.05    1.20
   0 -11 -17    7.99    1.53
   0  11  20    6.46    1.77
   0  11  21   10.58    2.05
   0  12   0  850.77   11.27
   0 -12   0  839.40   10.85
   0  12   1   22.79    1.19
   0  12  -1   20.45    1.24
   0 -12  -1   20.60    1.03
   0 -12   1   22.50    1.09
   0 -12  -2  139.05    2.67
   0  12  -2  143.94    3.14
   0 -12   2  142.59    2.76
   0  12   2  141.16    2.81
   0  12  -3  190.17    3.79
   0  12   3  188.51    3.29
   0 -12   3  185.77    3.41
   0 -12  -3  196.01    3.27
   0  12  -4  190.57    3.92
   0 -12  -4  202.14    3.35
   0  12   4  204.50    3.39
   0 -12   4  195.85    3.61
   0 -12  -5  135.06    2.60
   0  12   5  139.40    2.55
   0  12  -5  135.38    3.21
   0 -12   5  136.94    2.91
   0  12   6  662.51    8.51
   0  12  -6  653.64    9.67
   0 -12   6  658.21    9.04
   0 -12  -6  658.62    8.70
   0  12  -7   62.25    2.33
   0 -12   7   64.21    2.07
   0 -12  -7   64.20    1.74
   0  12  -7   63.22    1.60
   0  12   7   63.79    1.59
   0  12  -8   89.26    2.80
   0  12  -8   89.35    1.87
   0 -12  -8   90.52    2.16
   0 -12   8   98.61    2.61
   0  12   8   93.85    2.00
   0 -12   9   42.18    1.88
   0 -12  -9   42.12    1.53
   0  12  -9   42.12    1.14
   0 -12  -9   42.22    1.14
   0  12  -9   44.46    2.11
   0 -12 -10  153.50    2.58
   0 -12  10  162.93    3.56
   0  12 -10  154.58    3.99
   0 -12 -11  118.55    2.79
   0 -12  11  121.04    3.13
   0 -12 -11  118.56    2.18
   0 -12  12  129.88    3.30
   0 -12 -12  132.02    2.43
   0 -12 -12  137.55    3.11
   0 -12  13   27.02    1.82
   0 -12 -13   26.33    1.51
   0 -12 -13   27.73    1.20
   0 -12 -14   41.51    1.88
   0 -12  14   44.16    2.12
   0 -12 -15   20.12    1.59
   0 -12 -16  100.55    3.02
   0 -12  16   97.13    3.09
   0 -12  17    4.76    1.55
   0  12  20   32.99    2.61
   0 -13   0    0.34    0.66
   0  13   0    0.36    0.81
   0 -13   1    3.10    0.72
   0 -13  -1    3.47    0.73
   0  13  -1    2.93    0.93
   0  13   1    3.99    0.86
   0  13  -2   51.83    1.95
   0  13   2   53.22    1.70
   0 -13  -2   53.84    1.55
   0 -13   2   56.22    1.76
   0 -13   3    0.95    0.80
   0  13   3    2.46    0.74
   0 -13  -3    2.55    0.77
   0  13  -3    1.87    0.94
   0 -13   4  451.32    6.74
   0  13  -4  448.96    7.23
   0 -13  -4  467.20    6.48
   0  13   4  468.10    6.55
   0  13  -5  216.28    4.37
   0 -13   5  219.55    3.95
   0  13   5  208.68    3.52
   0 -13  -5  215.20    3.54
   0  13  -5  205.80    3.74
   0  13  -6    3.56    0.77
   0  13   6    3.72    0.73
   0 -13   6    3.58    1.04
   0  13  -6    3.54    1.21
   0 -13  -6    4.22    0.78
   0 -13   7   74.81    2.28
   0  13  -7   72.06    1.83
   0 -13  -7   76.63    1.93
   0  13  -7   71.48    2.58
   0 -13   8   36.60    1.81
   0  13  -8   37.87    1.28
   0 -13  -8   38.34    1.43
   0  13  -8   37.24    2.07
   0  13  -9    3.90    1.38
   0 -13  -9    3.50    0.88
   0 -13   9    3.01    1.27
   0 -13  -9    3.40    0.57
   0 -13  10   73.30    2.51
   0 -13 -10   72.35    2.06
   0 -13 -10   74.74    1.60
   0 -13  11   15.22    1.54
   0 -13 -11   14.62    0.84
   0 -13 -11   15.66    1.26
   0 -13 -12    6.99    0.80
   0 -13  12    5.43    1.38
   0 -13 -12    7.05    1.11
   0 -13  13    8.12    1.52
   0 -13 -13    8.18    1.21
   0 -13  14   20.79    1.82
   0 -13 -14   21.43    1.52
   0 -13  15   23.11    1.89
   0 -13  16   27.76    2.04
   0 -13  17   10.31    1.77
   0  14   0    6.73    1.05
   0 -14   0    6.07    0.90
   0 -14   1  152.31    2.98
   0  14  -1  145.67    3.35
   0 -14  -1  154.82    2.90
   0  14   1  152.05    3.24
   0 -14   2   74.06    1.97
   0  14  -2   70.93    2.29
   0  14   2   68.78    2.04
   0 -14   3  119.82    2.70
   0 -14  -3  120.03    2.46
   0  14   3  115.61    2.56
   0  14  -3  120.15    3.13
   0  14   4  211.36    3.65
   0  14  -4  200.90    4.29
   0 -14   4  203.01    3.79
   0  14  -5   14.44    1.50
   0  14  -5   14.16    1.10
   0 -14  -5   16.01    1.02
   0 -14   5   14.57    1.25
   0  14  -6   35.33    1.89
   0  14  -6   35.68    1.43
   0 -14  -6   35.70    1.32
   0 -14   6   39.67    1.76
   0  14  -7  118.87    3.33
   0 -14   7  123.78    3.04
   0 -14  -7  126.47    2.57
   0  14  -7  125.53    2.64
   0 -14   8  201.12    4.18
   0 -14  -8  211.74    3.67
   0  14  -8  208.56    4.71
   0 -14   9  116.74    3.08
   0 -14  -9  115.52    2.56
   0 -14 -10   87.45    2.24
   0 -14  10   94.35    2.77
   0 -14 -10   88.01    1.77
   0 -14 -11   13.17    1.15
   0 -14  11   12.53    1.56
   0 -14 -13   12.76    1.30
   0 -14  13   11.03    1.68
   0 -14  14  274.64    5.45
   0 -14  16   14.52    1.82
   0  15   0    0.43    0.96
   0 -15   0    0.14    0.80
   0  15  -1  154.54    3.58
   0  15   1  155.76    3.38
   0 -15   1  166.27    3.25
   0 -15  -1  160.18    3.03
   0  15  -2   53.14    2.10
   0 -15  -2   53.16    1.63
   0 -15   2   55.00    1.82
   0  15  -3   44.45    2.01
   0 -15   3   43.99    1.71
   0 -15  -3   42.65    1.48
   0 -15  -4    0.20    0.76
   0 -15   4    0.57    1.06
   0  15  -4    0.05    1.13
   0  15  -5    0.78    1.22
   0  15  -5    0.62    0.83
   0 -15   5    0.36    1.06
   0 -15  -5    0.77    0.75
   0  15  -6   39.32    2.10
   0 -15   6   40.53    1.81
   0 -15  -6   41.26    1.44
   0  15  -6   41.59    1.64
   0  15  -7   15.84    1.14
   0 -15  -7   17.89    1.08
   0  15  -7   15.97    1.69
   0 -15   7   17.23    1.48
   0 -15  -8    4.21    0.87
   0 -15   8    4.85    1.33
   0  15  -8    4.36    1.59
   0 -15   9  101.25    2.98
   0 -15  -9   96.60    2.29
   0 -15 -10    4.95    0.95
   0 -15  10    3.79    1.39
   0 -15 -11    8.21    1.05
   0 -15  11    8.17    1.58
   0 -15  12   38.45    2.09
   0 -15  13    0.39    1.44
   0 -15  14    0.57    1.61
   0 -15  15   26.39    2.06
   0 -15  16    3.97    1.66
   0 -16   0   97.32    2.36
   0 -16  -1   18.84    1.19
   0 -16   1   19.23    1.26
   0 -16   2  365.80    5.80
   0 -16  -2  381.48    5.65
   0  16  -3  220.19    4.67
   0 -16   3  220.74    4.05
   0 -16  -3  218.15    3.70
   0  16  -4  147.14    3.76
   0  16  -4  150.44    3.42
   0 -16   4  146.84    3.22
   0 -16  -4  152.87    2.88
   0 -16   5    6.71    1.22
   0  16  -5    7.46    1.08
   0  16  -5    7.95    1.55
   0 -16  -5    7.70    0.90
   0  16  -6    3.61    1.02
   0 -16   6    2.63    1.18
   0  16  -6    3.53    1.28
   0 -16  -6    3.53    0.81
   0 -16  -7   54.51    1.63
   0  16  -7   51.79    2.44
   0 -16   7   52.71    2.19
   0 -16   8  192.38    4.11
   0 -16  -9  132.18    2.70
   0 -16   9  137.79    3.54
   0 -16  10  169.46    3.93
   0 -16  11   46.97    2.29
   0 -16  12   13.05    1.71
   0 -16  13   58.06    2.56
   0 -16  14  144.25    3.77
   0 -16  15   33.03    2.32
   0 -17   0   -0.18    0.90
   0 -17  -1   34.31    1.50
   0 -17   1   28.47    1.49
   0 -17   2   39.69    1.70
   0 -17  -2   38.54    1.50
   0 -17   3    2.82    1.18
   0  17  -3    1.75    1.17
   0 -17  -3    2.93    0.88
   0 -17  -4   81.04    1.97
   0  17  -4   75.40    2.45
   0 -17   4   80.23    2.38
   0 -17   5   -0.19    1.25
   0 -17  -5    0.52    0.75
   0  17  -5   -0.33    0.97
   0 -17  -6    0.59    0.75
   0 -17   6   -0.14    1.22
   0 -17   7    5.96    1.42
   0 -17  -7    6.68    0.88
   0 -17   8    8.22    1.49
   0 -17   9    1.05    1.51
   0 -17  10   42.01    2.25
   0 -17  11    0.43    1.45
   0 -17  12   32.01    2.11
   0 -17  13   50.33    2.49
   0 -17  14    5.49    1.66
   0 -18   0  287.30    4.76
   0 -18   1  141.03    3.06
   0 -18  -1  148.27    3.01
   0  18  -2   38.22    2.02
   0 -18   2   36.79    1.72
   0 -18  -2   41.99    1.63
   0 -18   3   83.36    2.43
   0  18  -3   79.69    2.70
   0 -18  -3   79.67    2.06
   0 -18   4   24.77    1.62
   0 -18  -4   26.19    1.25
   0  18  -4   22.24    1.64
   0 -18   5  132.88    3.20
   0 -18   6   51.15    2.20
   0 -18   7  137.62    3.48
   0 -18   8   52.20    2.31
   0 -18  11   66.01    2.70
   0 -18  12   74.51    3.01
   0 -18  13    9.02    1.79
   0 -19   0    1.09    1.14
   0  19  -1   29.21    2.09
   0 -19   1   28.45    1.57
   0 -19  -2    6.09    1.04
   0 -19   2    4.87    1.24
   0  19  -3    1.35    1.28
   0 -19   3    0.91    1.22
   0 -19   5    5.68    1.38
   0 -19   6   14.91    1.66
   0 -19   7    4.26    1.55
   0 -19   8    1.61    1.45
   0 -19  11    0.65    1.54
   0 -19  12    2.60    1.63
   0  20   0   68.13    2.89
   0  20  -1  108.51    3.50
   0 -20   2   -0.09    1.20
   0  20  -2   -0.52    1.41
   0 -20   3   34.28    1.81
   0 -20   4   -0.26    1.26
   0 -20   5  109.38    3.05
   0 -20   6   77.02    2.65
   0 -20   7   65.08    2.51
   0 -20   8    1.44    1.52
   0 -20   9   23.40    2.01
   0 -20  11   59.84    2.66
   0  21   0    0.21    1.60
   0  21   1   20.29    2.16
   0  21  -1   20.30    2.14
   0  21   2   12.54    1.98
   0 -21   6   12.31    1.71
   0 -21   7   24.13    1.95
   0 -21   8    1.76    1.47
   0 -21   9    3.10    1.57
   0 -21  10   -0.40    1.67
   0  22   2    6.87    1.93
  -1   0   0    0.10    0.13
   1   0   0    0.09    0.09
  -1   0   1   10.16    0.33
  -1   0   1   10.29    0.26
  -1   0  -1   10.13    0.36
   1   0   1   10.04    0.27
   1   0  -1   10.30    0.26
   1   0  -2   33.65    0.70
   1   0   2   36.34    0.78
  -1   0  -2   34.00    0.62
  -1   0   2   34.67    0.69
  -1   0  -2   35.31    0.78
  -1   0   2   33.08    0.57
   1   0   2   29.53    0.59
  -1   0   3    8.65    0.42
  -1   0  -3    8.43    0.40
  -1   0  -3    9.91    0.35
  -1   0  -3    8.95    0.52
  -1   0  -4    2.72    0.38
  -1   0   4    3.14    0.37
  -1   0  -5   25.16    0.76
  -1   0   5   23.92    0.75
   1   0   5   24.87    0.64
  -1   0  -5   22.03    0.92
  -1   0   6   79.51    1.52
  -1   0  -6   73.20    1.47
   1   0   6   74.94    1.33
   1   0   6   77.19    1.48
  -1   0   7  147.72    2.43
   1   0   7  150.27    2.24
  -1   0   8  355.87    4.92
   1   0   8  370.15    4.71
   1   0  -8  344.83    4.98
   1   0   8  330.81    4.95
   1   0   9  286.14    3.95
   1   0  -9  273.38    4.30
  -1   0   9  282.23    4.18
   1   0   9  283.50    4.25
  -1   0  10    0.40    0.57
   1   0  10    0.79    0.42
   1   0 -10   -0.03    0.69
   1   0  10    0.34    0.57
  -1   0  11  215.18    3.62
   1   0  11  216.52    3.66
  -1   0 -11  216.76    3.79
   1   0 -11  214.22    3.77
   1   0  11  225.77    3.37
  -1   0  12   17.94    1.07
   1   0 -12   20.21    1.22
   1   0  12   19.49    0.85
  -1   0 -12   20.00    1.31
   1   0  13  163.67    2.76
   1   0 -13  154.77    3.27
  -1   0  13  155.98    3.13
  -1   0 -13  161.77    3.35
  -1   0  14   41.59    1.60
   1   0 -14   41.46    1.80
  -1   0 -14   43.72    1.82
   1   0  14   45.41    1.32
  -1   0 -14   46.52    2.10
  -1   0 -15    5.78    1.44
   1   0  15    8.77    0.83
   1   0 -15    8.46    1.35
  -1   0 -15    6.77    1.31
  -1   0  15    8.68    1.18
   1   0  16   26.06    1.17
  -1   0  16   25.68    1.58
  -1   0 -16   28.00    2.06
   1   0 -16   28.55    1.76
   1   0  17   24.91    1.15
  -1   0  17   23.79    1.53
  -1   0 -17   22.92    2.02
  -1   0 -18   16.00    1.86
  -1   0  18   19.00    1.49
  -1   0  19   24.92    1.65
   1   0  19   25.29    1.14
  -1   0 -19   23.01    2.23
  -1   0  20    6.20    1.29
  -1   0 -20    4.97    1.81
   1   0 -21    0.74    1.77
  -1   0 -21    1.07    1.72
   1   0 -22    5.32    2.05
  -1   0 -22    8.08    1.99
   1   0 -23   14.54    2.51
  -1  -1 -23   88.69    3.94
   1   1 -22   21.05    2.47
  -1  -1 -21    0.68    1.79
  -1  -1 -20    5.14    1.76
  -1  -1 -19  256.29    5.78
   1  -1  18    8.53    0.74
  -1   1  18    7.96    1.21
  -1  -1 -18    7.20    1.71
  -1   1  17  474.79    7.36
  -1  -1 -17  497.41    8.39
  -1  -1 -16  258.22    5.40
   1  -1  16  255.66    3.80
  -1  -1 -16  262.87    4.82
   1   1 -16  262.50    4.97
  -1   1  16  254.11    4.55
   1   1 -15  139.08    3.35
  -1  -1 -15  131.37    3.23
   1  -1  15  135.65    2.38
  -1   1  15  135.83    2.96
  -1  -1 -14   91.86    2.49
   1   1 -14   94.61    2.61
   1  -1  14   93.66    1.80
   1  -1  14   94.83    2.39
  -1  -1 -14   91.12    2.84
  -1   1  14   88.58    2.29
   1  -1  13   24.05    1.27
   1  -1  13   24.29    0.86
  -1   1  13   22.84    1.14
  -1  -1 -13   21.05    1.57
   1   1 -13   20.15    1.43
  -1  -1 -13   21.13    1.36
  -1  -1 -12    9.75    1.07
   1  -1  12   13.86    0.67
  -1  -1 -12    8.21    1.14
   1   1 -12   10.30    1.17
  -1   1  12   12.49    0.94
   1  -1  12   11.52    0.94
  -1  -1 -11  894.83   11.64
   1  -1  11  808.84   11.04
  -1   1  11  828.34   10.90
  -1  -1 -11  852.55   11.08
   1   1 -11  902.52   11.42
   1  -1  11  856.13   10.44
   1  -1  10   52.12    1.14
  -1   1  10   51.03    1.41
  -1  -1 -10   51.95    1.80
  -1  -1 -10   53.56    1.53
   1   1 -10   53.27    1.62
   1  -1  10   51.39    1.48
   1  -1   9  249.45    3.89
   1  -1   9  242.27    3.43
  -1   1   9  256.37    3.76
  -1  -1  -9  253.55    3.81
   1  -1   8   25.13    0.69
   1  -1   8   24.57    0.96
  -1   1   8   24.90    0.89
   1  -1   7 3646.65   41.79
   1  -1   7 3623.14   41.33
  -1   1   6  286.40    3.96
   1  -1   6  298.70    4.08
   1  -1   6  293.08    3.71
   1  -1   5 1625.59   18.63
   1  -1   5 1602.52   18.98
  -1   1   5 1576.34   18.87
  -1  -1  -4 3088.62   35.96
   1  -1   4 3120.84   35.75
   1  -1   4 3124.60   35.43
  -1   1   4 3090.03   35.61
   1   1  -3  176.41    2.63
   1   1  -3  178.81    2.27
  -1   1   3  188.83    2.40
  -1  -1  -3  174.10    2.68
   1  -1   3  188.79    2.51
   1   1  -2   34.89    0.56
  -1  -1  -2   33.88    0.69
  -1  -1  -2   35.41    0.79
   1   1  -2   32.44    0.78
   1   1  -1 4749.04   51.86
  -1  -1  -1 4798.29   51.98
   1   1  -1 4683.84   52.13
  -1  -1  -1 4760.87   52.08
   1  -1   1 4603.96   51.99
  -1  -1   0   96.81    1.37
   1   1   0  102.40    1.40
  -1  -1   0   96.73    1.50
  -1   1  -1 4708.15   53.71
  -1  -1   1 4731.23   53.76
  -1  -1   1 4668.00   53.98
  -1   1  -1 4701.78   53.86
   1   1   1 4599.09   53.98
   1   1   1 4720.85   53.86
   1   1   2   37.69    0.80
  -1   1  -2   28.80    0.63
  -1   1  -2   30.85    0.53
  -1   1  -2   28.84    0.76
  -1  -1   2   37.51    0.80
   1   1   2   35.89    0.72
  -1   1  -3  132.91    1.86
  -1  -1   3  115.25    1.93
  -1   1  -3  126.30    1.65
   1   1   3  121.80    1.96
  -1  -1   4 3062.33   35.26
  -1   1  -4 3110.04   35.18
  -1   1  -4 3134.76   34.89
   1   1   4 3190.60   35.40
  -1   1  -5 1578.01   17.62
  -1  -1   5 1544.70   17.67
   1   1   5 1421.21   17.50
  -1  -1   5 1455.87   17.20
  -1  -1   6  291.41    4.03
   1   1   6  284.34    3.90
   1  -1  -6  273.70    3.87
  -1   1  -6  285.39    3.97
   1   1   7 3417.10   39.85
  -1  -1   7 3501.24   40.03
   1  -1  -7 3412.62   39.86
  -1   1  -7 3382.88   39.99
  -1   1  -8   24.96    1.06
  -1  -1   8   27.78    1.03
   1   1   8   27.76    0.91
   1  -1  -8   27.36    0.98
  -1  -1   9  266.72    4.02
   1   1   9  275.45    3.86
   1  -1 -10   46.53    1.48
   1   1  10   53.79    1.35
  -1  -1  10   52.31    1.52
   1   1  11  902.36   11.16
   1  -1 -11  863.93   11.42
  -1  -1  11  886.70   11.42
   1   1  12   11.35    0.79
  -1  -1  12   10.90    0.96
   1  -1 -13   31.17    1.46
  -1  -1  13   27.78    1.29
  -1   1 -13   30.50    1.55
   1   1  13   28.96    1.13
   1   1  14   89.88    2.08
  -1   1 -14   95.09    2.58
  -1  -1  14   88.15    2.34
   1  -1 -14   89.16    2.43
  -1  -1  15  153.76    3.27
   1   1  15  153.40    2.88
  -1   1 -15  146.57    3.38
   1  -1 -16  258.77    4.95
  -1  -1  16  245.89    4.58
  -1   1 -16  248.58    5.34
   1   1  16  259.81    4.19
  -1  -1  17  463.63    6.11
  -1  -1  17  481.52    7.39
   1   1  17  476.31    6.83
  -1   1 -17  490.62    8.30
  -1  -1  18    6.80    1.25
   1   1  18    5.31    0.87
  -1  -1  18    5.57    0.63
  -1   1 -18    7.01    1.74
  -1  -1  19  241.37    4.77
   1  -1 -19  245.03    5.43
   1   1  19  244.53    4.15
  -1   1 -19  248.09    5.72
  -1   1 -20    2.01    1.75
  -1  -1  20    4.22    1.35
   1  -1 -20    3.76    1.64
   1  -1 -21    1.78    1.66
  -1   1 -21    1.09    1.80
  -1   1 -22   27.32    2.66
   1  -1 -22   25.29    2.52
   1  -1 -23   78.46    3.66
  -1  -2 -23    3.84    2.01
  -1  -2 -22    1.14    1.95
  -1  -2 -21   29.70    2.45
  -1  -2 -20   24.39    2.20
  -1  -2 -19   62.17    2.84
  -1  -2 -18   22.72    2.04
   1  -2  17   35.83    0.96
  -1  -2 -17   37.91    2.17
   1  -2  16   67.33    2.25
  -1   2  16   66.10    2.05
  -1  -2 -16   74.35    2.41
  -1  -2 -16   65.50    2.72
   1   2 -15  126.71    3.28
  -1   2  15  133.75    2.88
   1  -2  15  135.69    3.13
   1  -2  15  132.45    2.09
  -1  -2 -15  136.29    3.56
  -1  -2 -15  133.38    3.08
  -1   2  14  196.81    3.57
   1   2 -14  192.99    4.03
  -1  -2 -14  209.10    3.82
   1  -2  14  192.31    3.74
  -1  -2 -14  207.42    4.33
   1  -2  14  192.89    2.81
   1  -2  13  470.14    5.88
  -1  -2 -13  477.40    6.84
  -1   2  13  464.89    6.64
   1   2 -13  444.23    7.10
  -1  -2 -13  469.22    7.49
   1  -2  13  454.70    6.87
   1  -2  12    5.65    0.88
  -1  -2 -12    5.93    0.96
   1   2 -12    5.93    1.07
   1  -2  12    6.49    0.42
  -1  -2 -12    6.66    1.12
  -1   2  12    5.57    0.79
  -1   2  11    1.54    0.63
   1  -2  11    2.00    0.72
   1   2 -11    1.52    0.83
  -1  -2 -11    1.79    0.78
  -1  -2 -11    1.34    0.86
   1  -2  11    1.35    0.30
   1  -2  10   40.17    1.37
   1  -2  10   39.43    0.82
  -1   2  10   37.52    1.19
  -1  -2 -10   37.60    1.57
  -1  -2  -9  472.69    6.41
   1  -2   9  477.67    5.81
  -1   2   9  485.38    6.36
  -1  -2  -9  484.45    6.98
  -1  -2  -8  438.39    5.71
  -1  -2  -8  435.86    6.15
  -1   2   8  434.01    5.59
   1  -2   7  725.44    9.00
  -1   2   7  730.90    8.71
   1  -2   7  701.44    8.26
   1  -2   6 2306.32   26.93
   1  -2   6 2424.85   27.61
  -1   2   6 2399.80   27.29
   1   2  -6 2340.54   27.77
   1  -2   5 1555.90   17.98
   1  -2   5 1542.68   17.42
   1   2  -4  860.29   10.78
  -1   2   4  862.16   10.28
   1   2  -4  857.03   10.16
   1   2  -3 5627.05   65.28
  -1   2   3 5779.12   65.30
   1   2  -3 5594.63   65.81
   1  -2   3 5826.58   65.55
   1  -2   2 2982.46   34.70
   1   2  -2 3063.02   34.61
  -1  -2  -2 2951.43   34.95
   1   2  -2 3014.76   35.04
   1   2  -1 1158.74   13.51
  -1  -2  -1 1135.08   13.74
  -1  -2  -1 1146.72   13.63
   1   2   0  720.24    8.70
  -1  -2   0  710.54    8.70
   1   2   0  728.56    8.55
  -1  -2   0  702.14    8.54
  -1  -2   1 1133.61   13.48
   1   2   1 1118.03   13.40
   1   2   1 1148.45   13.35
  -1   2  -1 1125.90   13.12
  -1  -2   2 2998.85   35.61
   1   2   2 3136.57   35.50
  -1   2  -2 3098.51   35.32
   1   2   2 3006.16   35.51
  -1   2  -2 3071.65   35.15
  -1   2  -3 5853.68   65.08
   1   2   3 5835.88   65.24
  -1   2  -3 5736.19   64.75
  -1  -2   4  880.18   10.81
   1   2   4  894.90   10.81
  -1   2  -4  872.23   10.69
   1  -2  -4  886.39   10.45
  -1   2  -5 1501.67   18.12
   1  -2  -5 1532.57   17.85
  -1   2  -5 1505.30   17.58
  -1  -2   5 1498.42   18.19
  -1  -2   6 2445.05   28.66
  -1  -2   6 2486.55   27.99
  -1   2  -6 2408.40   28.62
   1  -2  -7  695.38    8.37
  -1   2  -7  712.17    8.67
  -1   2  -8  426.38    5.89
  -1  -2   8  428.50    5.91
  -1  -2   8  416.50    5.11
   1  -2  -8  416.96    5.63
   1  -2  -9  477.81    6.42
  -1  -2   9  471.10    5.78
  -1  -2   9  490.86    6.66
  -1   2  -9  479.78    6.68
  -1   2 -10   38.52    1.43
  -1  -2  10   40.02    1.38
  -1  -2  10   39.05    0.79
   1  -2 -10   39.90    1.29
  -1  -2  11    2.70    0.32
   1  -2 -11    2.36    0.79
  -1  -2  11    2.68    0.79
   1   2  12    7.20    0.77
   1  -2 -12    8.14    1.01
  -1  -2  12    7.08    0.43
   1  -2 -13  449.82    6.58
  -1  -2  13  449.06    6.61
   1   2  13  455.39    6.39
  -1  -2  13  434.16    5.53
  -1  -2  14  194.14    2.69
   1   2  14  202.08    3.51
   1  -2 -14  192.60    3.71
  -1  -2  14  193.10    3.69
   1   2  15  129.20    2.81
  -1  -2  15  128.86    2.01
  -1  -2  15  131.76    3.05
  -1   2 -15  139.71    3.35
   1  -2 -15  141.53    3.12
   1  -2 -16   70.53    2.33
   1   2  16   78.33    2.13
  -1  -2  16   78.51    2.42
  -1  -2  16   73.50    1.38
  -1  -2  17   31.31    1.02
  -1  -2  17   31.84    0.87
  -1  -2  17   33.28    1.75
   1   2  17   33.92    1.49
   1  -2 -17   37.91    2.05
   1  -2 -17   33.82    2.06
  -1   2 -18   26.83    2.20
  -1  -2  18   26.53    0.93
  -1  -2  18   26.68    1.73
   1   2  18   25.80    1.37
  -1  -2  19   55.02    2.31
  -1   2 -19   41.82    2.79
   1   2  20   25.05    1.40
  -1   2 -20   27.65    2.39
   1  -2 -20   24.85    2.12
  -1  -2  20   24.01    1.81
   1  -2 -21   25.63    2.34
  -1   2 -21   28.42    2.57
  -1  -2  21   28.57    1.95
  -1  -2  22    2.43    1.47
   1  -2 -22    1.35    1.90
  -1   2 -22    1.89    2.03
  -1  -3 -23   52.65    3.21
  -1  -3 -22    0.80    1.96
  -1  -3 -21   63.29    3.17
  -1  -3 -20    0.71    1.63
  -1  -3 -19   88.56    3.32
   1  -3  18    7.23    1.30
  -1  -3 -18    7.88    1.57
  -1  -3 -17   93.23    3.13
   1  -3  17   82.40    2.61
  -1  -3 -16   37.67    1.87
  -1  -3 -16   37.14    2.12
   1  -3  16   37.87    1.78
   1   3 -15  440.68    6.48
  -1  -3 -15  448.08    6.71
   1  -3  15  425.72    6.04
  -1  -3 -15  442.89    5.96
   1   3 -14  240.52    4.64
  -1  -3 -14  232.32    4.71
  -1  -3 -14  228.29    4.18
   1  -3  14  229.74    4.26
  -1  -3 -13  191.28    3.99
   1  -3  13  189.95    3.62
  -1   3  13  183.97    3.30
   1   3 -13  182.77    3.90
  -1  -3 -13  191.39    3.48
   1  -3  12  126.22    2.78
  -1  -3 -12  140.80    3.17
  -1   3  12  127.24    2.53
  -1  -3 -12  138.06    2.71
  -1  -3 -11  317.11    4.64
   1  -3  11  306.09    4.83
   1  -3  10  107.24    2.37
  -1  -3 -10  109.38    2.58
  -1   3  10  107.34    2.07
  -1  -3 -10  103.71    2.15
   1  -3   9 1853.59   22.90
  -1  -3  -9 1925.34   22.69
  -1   3   9 1876.45   22.52
  -1  -3  -9 1962.62   23.27
  -1  -3  -8  133.78    2.71
  -1   3   8  139.10    2.25
   1   3  -8  132.81    2.67
   1  -3   8  141.23    2.54
  -1  -3  -8  133.04    2.35
  -1   3   7 1738.85   20.23
   1  -3   7 1741.84   20.56
  -1  -3  -7 1729.34   20.38
  -1  -3  -7 1719.19   20.85
  -1  -3  -6   51.15    1.32
   1  -3   6   39.72    1.10
  -1   3   6   38.77    0.89
   1   3  -6   48.25    1.34
   1  -3   5 1816.39   21.35
   1   3  -5 1817.97   21.66
   1   3  -5 1826.36   20.81
  -1   3   5 1763.40   21.00
   1   3  -4 1181.93   13.16
   1   3  -4 1173.44   13.89
   1   3  -3 4969.38   57.06
   1   3  -3 4914.44   56.46
   1   3  -2   42.53    0.81
   1   3  -2   40.84    1.10
   1   3  -1 2090.42   24.32
   1   3  -1 2095.19   24.59
  -1   3   0   13.16    0.32
   1   3   0   12.56    0.50
  -1  -3   0   11.05    0.57
   1   3   0   11.22    0.59
   1   3   1 2109.79   24.90
  -1   3  -1 2153.64   24.57
   1   3   1 2166.32   24.86
  -1  -3   2   49.39    1.19
  -1   3  -2   48.35    0.93
   1   3   2   46.73    1.09
   1  -3  -3 4924.13   55.68
   1   3   3 4891.56   56.10
  -1  -3   3 4759.30   56.26
  -1   3  -3 4913.66   55.98
  -1  -3   3 4778.69   55.76
   1  -3  -4 1104.42   13.36
   1   3   4 1207.74   13.86
  -1   3  -4 1141.90   13.22
  -1   3  -4 1150.02   13.75
  -1  -3   4 1209.78   13.96
   1  -3  -5 1596.73   18.48
  -1   3  -5 1596.82   18.86
   1   3   5 1582.13   18.96
  -1  -3   5 1538.59   18.98
  -1  -3   6   44.86    1.22
   1   3   6   50.50    1.26
  -1   3  -6   32.62    1.10
  -1   3  -7 1716.89   20.46
   1  -3  -7 1706.76   20.09
  -1  -3   7 1678.93   20.49
   1  -3  -8  125.01    2.15
  -1  -3   8  123.03    2.42
  -1   3  -8  121.86    2.45
   1  -3  -9 1778.43   21.38
  -1   3  -9 1773.12   21.78
  -1  -3   9 1836.06   21.83
  -1  -3  10  111.54    2.42
   1  -3 -10  101.55    2.14
  -1   3 -10  110.77    2.44
   1  -3 -11  300.77    4.59
  -1  -3  11  309.92    4.89
  -1   3 -11  305.85    4.94
   1  -3 -12  119.80    2.49
  -1  -3  12  125.54    2.73
   1  -3 -13  234.09    4.03
  -1  -3  13  235.73    4.17
   1   3  14  228.10    4.02
  -1  -3  14  218.23    4.13
   1  -3 -14  225.05    4.02
  -1  -3  15  416.55    6.43
   1  -3 -15  408.95    6.81
   1   3  15  420.81    6.22
   1  -3 -15  426.33    6.37
   1  -3 -16   39.10    2.00
   1   3  16   40.65    1.66
  -1  -3  16   39.56    1.84
   1  -3 -16   39.59    1.81
   1  -3 -17   99.03    3.07
  -1  -3  17   98.68    1.48
   1  -3 -17  104.04    2.85
  -1  -3  18    6.46    1.33
   1  -3 -18    5.36    1.55
   1   3  19   91.13    2.53
   1  -3 -19   85.50    3.12
  -1  -3  19   92.24    2.90
   1  -3 -20    0.24    1.60
   1   3  20    0.78    1.01
  -1   3 -20    0.32    1.74
  -1  -3  20    0.74    1.27
  -1  -3  21   52.16    2.42
   1  -3 -21   47.80    2.64
  -1   3 -21   54.75    3.02
  -1   3 -22    0.60    1.95
  -1  -3  22    0.97    1.45
   1  -3 -22   -0.04    1.80
   1  -3 -23   50.14    2.90
  -1  -4 -23    2.76    2.08
  -1  -4 -22    4.72    2.02
  -1  -4 -21   10.97    1.95
  -1  -4 -20   10.88    1.93
   1  -4  19   27.53    1.80
   1  -4  18   18.76    1.54
  -1  -4 -18   20.22    1.85
   1  -4  17   45.01    1.97
  -1  -4 -17   49.44    2.41
  -1  -4 -16   27.34    1.69
  -1  -4 -16   25.41    1.94
   1  -4  16   24.37    1.57
  -1  -4 -15   96.89    2.97
  -1  -4 -15   98.03    2.60
   1  -4  15   97.19    2.67
   1  -4  14  232.96    4.38
  -1  -4 -14  238.06    4.15
  -1  -4 -14  237.00    4.75
  -1  -4 -13  162.57    3.63
   1  -4  13  160.33    3.31
  -1  -4 -13  161.12    3.12
  -1  -4 -12    0.32    0.94
  -1  -4 -12    0.33    0.74
   1  -4  12    0.50    0.79
   1  -4  11  104.17    2.44
  -1  -4 -11  107.43    2.68
  -1  -4 -11  106.92    2.20
   1   4 -10  142.62    3.06
  -1  -4 -10  137.08    2.59
  -1  -4 -10  142.00    3.04
  -1  -4  -9  253.77    3.84
  -1  -4  -9  264.52    4.37
   1   4  -9  252.49    4.34
   1  -4   9  248.75    4.04
  -1  -4  -8  148.06    2.46
   1   4  -8  140.99    2.88
   1  -4   8  146.72    2.69
  -1  -4  -8  141.41    2.83
  -1  -4  -7   54.08    1.24
   1   4  -7   51.62    1.59
  -1  -4  -7   54.43    1.54
   1   4  -6  126.46    2.51
  -1  -4  -6  134.17    2.42
   1   4  -6  125.50    1.62
   1   4  -5 1796.20   20.61
   1   4  -5 1800.21   21.51
   1   4  -4   98.47    2.05
  -1  -4  -4  101.01    1.94
   1   4  -4  100.91    1.48
   1   4  -3  931.82   11.02
   1   4  -3  922.50   11.59
   1   4  -2 3872.19   44.15
   1   4  -2 3750.19   44.51
   1   4  -1 2115.76   24.87
   1   4  -1 2147.54   25.14
   1   4   0    0.05    0.36
   1  -4   0    0.16    0.21
   1   4   0   -0.01    0.49
  -1   4   0    0.05    0.22
   1   4   1 2106.69   25.20
  -1   4  -1 2162.60   24.86
  -1   4  -2 3744.62   41.97
   1   4   2 3726.79   42.25
  -1  -4   3  922.36   11.37
  -1   4  -3  902.25   11.06
  -1  -4   3  918.37   10.89
   1   4   3  924.24   11.19
  -1  -4   4  101.88    1.95
   1   4   4  104.73    1.85
  -1  -4   4   97.34    1.47
   1  -4  -4   92.93    1.46
  -1   4  -4   90.63    1.72
   1  -4  -5 1820.66   20.08
  -1  -4   5 1915.85   20.92
  -1   4  -5 1635.06   19.85
   1  -4  -5 1791.17   20.27
   1   4   5 1728.19   20.59
  -1   4  -5 1780.78   20.58
   1   4   6  130.78    2.30
  -1   4  -6  119.88    2.25
   1  -4  -6  124.02    2.06
  -1  -4   6  130.14    2.42
   1  -4  -6  118.46    1.88
   1  -4  -7   68.04    1.33
  -1   4  -7   71.19    1.69
   1  -4  -7   73.57    1.55
  -1   4  -8  151.65    2.80
   1  -4  -8  157.10    2.66
  -1  -4   8  142.12    2.82
   1  -4  -8  147.12    2.42
  -1  -4   9  240.89    4.18
   1  -4  -9  248.64    3.69
  -1   4  -9  248.00    4.10
   1  -4 -10  142.21    2.53
  -1  -4  10  136.39    2.97
  -1   4 -10  139.15    2.95
   1  -4 -10  149.96    2.85
   1  -4 -11   95.48    2.32
  -1  -4  11  103.57    2.46
   1  -4 -11   96.81    2.08
  -1   4 -11  100.07    2.49
   1  -4 -12   -0.04    0.78
   1  -4 -12    0.40    0.80
  -1   4 -12    0.11    0.93
  -1  -4  12   -0.03    0.84
   1  -4 -13  154.01    3.05
  -1   4 -13  155.74    3.40
  -1  -4  13  151.39    3.27
  -1   4 -14  223.32    4.46
   1  -4 -14  231.72    4.07
  -1  -4  14  232.58    4.32
  -1  -4  15   93.18    2.62
   1   4  15  100.66    2.59
   1  -4 -15   92.94    2.84
   1  -4 -15   97.59    2.50
   1  -4 -16   26.65    1.76
   1  -4 -16   27.18    1.56
  -1  -4  16   27.83    1.66
   1   4  16   26.68    1.50
   1   4  17   47.16    1.83
  -1  -4  17   45.25    2.02
   1  -4 -17   40.68    1.93
   1  -4 -17   44.91    2.15
   1   4  18   20.99    1.46
  -1  -4  18   19.66    1.61
   1  -4 -18   18.18    1.79
  -1  -4  19   27.93    1.81
   1   4  19   29.84    1.65
   1   4  20   10.92    1.34
   1  -4 -20   11.63    1.83
  -1  -4  20   11.24    1.58
  -1   4 -20    5.94    1.88
  -1   4 -21   10.92    2.16
   1  -4 -21    9.03    1.91
  -1  -4  21   12.92    1.70
   1  -4 -22    6.68    1.80
   1  -4 -23    0.36    1.83
   1  -4 -24   -0.13    1.82
  -1  -5 -23    5.59    2.07
  -1  -5 -21   71.06    3.16
   1  -5  20    8.75    1.52
  -1  -5 -20    8.59    1.88
  -1  -5 -19   54.91    2.69
   1  -5  19   51.95    2.32
  -1  -5 -18   55.49    2.61
   1  -5  18   54.10    2.25
   1  -5  17   21.63    1.57
  -1  -5 -17   19.90    1.77
  -1  -5 -17   21.57    1.61
  -1  -5 -16    7.88    1.48
   1  -5  16    5.32    1.18
  -1  -5 -16    5.16    1.35
   1  -5  15  766.10   10.74
  -1  -5 -15  757.73   11.23
  -1  -5 -15  759.27   10.34
  -1  -5 -14   12.08    1.14
   1  -5  14    9.87    1.21
  -1  -5 -14   12.47    1.39
   1  -5  13  376.10    5.94
  -1  -5 -13  362.06    5.51
  -1  -5 -13  363.21    6.22
  -1  -5 -12   87.81    2.05
   1  -5  12   85.18    2.26
   1   5 -12   80.62    2.46
  -1  -5 -12   86.70    2.47
   1  -5  11  516.70    7.27
  -1  -5 -11  502.08    7.53
  -1  -5 -11  505.19    6.87
   1  -5  10   24.84    1.19
   1   5 -10   21.31    1.28
  -1  -5 -10   23.82    1.05
  -1  -5 -10   23.14    1.28
  -1  -5  -9  734.83    9.30
   1   5  -9  719.40   10.00
   1  -5   9  714.16    9.60
  -1  -5  -8  357.72    5.49
  -1  -5  -8  366.08    4.97
   1   5  -8  357.60    5.64
  -1  -5  -7  672.39    8.65
   1   5  -7  685.41    8.83
   1   5  -6   58.84    1.71
  -1  -5  -6   60.75    1.60
   1   5  -6   60.31    0.96
   1   5  -5  285.84    4.43
  -1  -5  -5  285.91    4.30
   1   5  -5  279.97    3.60
   1   5  -4  274.78    3.63
   1   5  -4  277.13    4.30
  -1  -5  -4  282.49    4.10
   1   5  -3 2361.44   27.13
   1   5  -3 2403.39   27.77
  -1  -5  -3 2420.31   27.53
   1   5  -2 1341.83   16.33
   1   5  -2 1354.86   15.93
  -1  -5  -2 1319.32   16.16
   1  -5   2 1336.79   15.81
  -1   5   1  225.44    2.88
   1  -5   1  229.92    2.97
   1   5  -1  219.27    3.19
   1   5  -1  229.71    3.50
   1   5   0  684.35    8.48
   1  -5   0  668.20    7.87
   1   5   1  199.49    3.18
  -1   5  -1  204.70    2.86
   1  -5  -1  209.77    2.62
   1   5   2 1353.87   16.09
  -1   5  -2 1325.25   15.89
   1   5   3 2562.74   30.18
  -1   5  -3 2586.27   30.09
   1   5   4  296.39    4.27
   1  -5  -4  304.02    3.88
  -1   5  -4  307.39    4.28
  -1   5  -5  286.35    4.28
   1   5   5  292.88    4.26
  -1  -5   5  294.69    4.46
   1  -5  -5  298.76    3.70
   1  -5  -5  298.04    3.91
   1   5   6   72.68    1.61
   1  -5  -6   67.09    1.36
   1  -5  -6   72.13    1.19
  -1   5  -6   70.22    1.66
  -1  -5   6   70.70    1.74
  -1   5  -6   63.97    0.93
  -1   5  -7  595.67    8.26
  -1  -5   7  606.60    8.38
   1  -5  -7  614.64    7.67
   1  -5  -7  627.78    7.96
   1  -5  -8  340.76    4.79
   1  -5  -8  333.29    4.52
  -1  -5   8  338.78    5.07
  -1  -5   9  695.88    9.42
   1  -5  -9  716.76    9.16
   1  -5  -9  700.90    8.80
  -1   5  -9  678.76    9.38
   1  -5 -10   28.39    1.18
  -1   5 -10   25.74    1.34
   1  -5 -10   27.96    1.02
  -1  -5  10   25.11    1.31
  -1   5 -11  491.19    7.34
  -1  -5  11  493.86    7.24
   1  -5 -11  480.97    6.66
   1  -5 -11  505.30    7.15
   1  -5 -12   73.97    2.12
  -1   5 -12   67.51    2.19
   1  -5 -12   72.16    1.83
  -1  -5  12   75.00    2.18
  -1  -5  13  346.38    5.66
   1  -5 -13  330.80    5.60
  -1   5 -13  353.96    5.82
   1  -5 -13  338.79    5.13
  -1   5 -14   11.51    1.46
   1  -5 -14   13.62    1.33
   1  -5 -14   12.72    1.13
  -1  -5  14   13.75    1.31
   1  -5 -15  737.98   10.14
   1  -5 -15  775.06   10.84
  -1  -5  15  758.48   10.69
   1   5  16    7.57    1.14
   1  -5 -16    7.05    1.27
  -1  -5  16    9.73    1.32
   1  -5 -16    7.50    1.17
   1   5  17   26.81    1.61
   1  -5 -17   27.20    1.55
   1  -5 -17   26.62    1.85
  -1  -5  17   27.95    1.74
   1   5  18   53.23    2.09
  -1  -5  18   52.33    2.20
   1  -5 -18   51.65    2.04
   1   5  19   62.14    2.37
  -1  -5  19   64.33    2.50
   1  -5 -19   60.13    2.59
   1   5  20    8.97    1.35
  -1  -5  20    9.42    1.63
   1  -5 -20   10.35    1.73
   1  -5 -21   62.47    2.86
   1   5  21   67.81    2.47
  -1  -5  21   66.20    2.74
   1  -5 -22   14.39    2.00
   1  -5 -23    3.56    1.84
  -1  -6 -23   15.03    2.35
   1  -6  21   27.19    2.03
  -1  -6 -21   24.18    2.21
   1  -6  20    1.65    1.37
  -1  -6 -20    0.74    1.50
   1  -6  19   12.37    1.58
  -1  -6 -19   13.69    1.84
   1  -6  18   28.75    1.83
  -1  -6 -18   28.70    2.11
   1  -6  17    6.47    1.22
  -1  -6 -17    6.82    1.32
  -1  -6 -17    6.68    1.51
  -1  -6 -16   18.78    1.52
   1  -6  16   23.04    1.61
  -1  -6 -16   20.69    1.82
  -1  -6 -15   65.41    2.52
   1  -6  15   67.64    2.28
  -1  -6 -15   64.75    2.11
  -1  -6 -14   54.87    2.24
  -1  -6 -14   56.05    1.82
   1  -6  14   50.56    1.99
   1  -6  13   19.01    1.35
  -1  -6 -13   21.10    1.42
  -1  -6 -13   21.10    1.20
   1   6 -13   22.70    1.62
   1  -6  12  379.31    5.89
   1   6 -12  364.04    6.31
  -1  -6 -12  363.63    6.18
  -1  -6 -12  380.94    5.46
  -1  -6 -11  212.85    4.13
  -1  -6 -11  226.43    3.56
   1   6 -11  221.47    4.33
   1   6 -10    1.77    0.88
  -1  -6 -10    2.89    0.68
  -1  -6 -10    2.47    0.87
  -1  -6  -9  258.98    3.83
  -1  -6  -9  254.85    4.40
   1   6  -9  258.09    4.60
   1   6  -8    0.41    0.80
  -1  -6  -8    0.88    0.71
   1   6  -7  387.60    4.83
   1   6  -7  405.87    6.15
   1   6  -6  765.22    9.15
  -1  -6  -6  768.26    9.99
   1   6  -6  761.82   10.26
   1   6  -5 1197.32   14.48
  -1  -6  -5 1293.68   15.14
   1  -6   5 1175.16   14.86
   1   6  -5 1278.96   15.50
   1   6  -4  806.44    9.99
  -1  -6  -4  797.73   10.43
   1   6  -4  786.55   10.71
  -1   6   4  843.85    9.73
   1  -6   4  837.21   10.28
  -1  -6  -3  222.38    3.44
   1   6  -3  223.61    3.63
   1   6  -3  211.75    3.10
  -1   6   2  564.31    6.95
   1  -6   2  581.74    7.20
  -1  -6  -2  581.15    7.60
   1   6  -2  596.72    7.79
   1   6  -2  583.92    7.35
  -1   6   1  755.11    9.01
   1  -6   1  742.08    9.03
   1   6  -1  756.86    9.65
  -1  -6  -1  740.41    9.50
   1   6  -1  736.37    9.35
   1  -6   0  274.22    3.55
  -1   6   0  277.48    3.70
  -1  -6   0  266.26    4.06
   1   6   0  269.18    4.09
   1   6   1  767.41    9.77
   1  -6  -1  793.22    9.12
  -1   6  -1  760.93    9.43
   1  -6  -2  576.72    6.94
  -1   6  -2  569.91    7.33
   1   6   3  209.07    3.28
   1  -6  -3  209.38    2.79
   1  -6  -4  792.05    9.38
  -1   6  -4  791.58    9.91
  -1   6  -5 1245.96   14.85
   1  -6  -5 1210.73   14.23
   1   6   5 1246.70   14.69
   1  -6  -6  750.81    8.69
  -1   6  -6  740.51    9.45
   1   6   6  744.63    9.35
  -1   6  -7  421.15    5.84
   1   6   7  414.34    5.69
   1  -6  -7  430.55    5.41
   1  -6  -7  430.08    5.06
   1   6   8    0.73    0.63
   1  -6  -8    1.64    0.47
  -1  -6   8    0.35    0.75
  -1   6  -8    1.32    0.79
   1  -6  -8    1.99    0.54
   1  -6  -9  254.58    3.98
   1  -6  -9  251.83    3.63
  -1   6  -9  243.50    4.30
  -1  -6   9  256.38    4.33
  -1  -6  10    2.34    0.87
   1  -6 -10    2.57    0.72
   1  -6 -10    2.63    0.65
  -1   6 -10    2.01    0.91
   1  -6 -11  196.86    3.22
   1  -6 -11  197.73    3.60
  -1   6 -11  197.09    3.89
   1  -6 -12  379.94    5.88
  -1  -6  12  372.55    6.02
   1  -6 -12  374.67    5.39
  -1   6 -12  370.86    6.12
  -1   6 -13   16.61    1.44
   1  -6 -13   16.24    1.14
  -1  -6  13   19.12    1.41
   1  -6 -13   16.82    1.24
   1  -6 -14   50.52    1.70
   1  -6 -14   49.77    1.97
  -1  -6  15   69.53    2.37
   1  -6 -15   72.89    2.13
   1  -6 -15   71.25    2.40
   1  -6 -16   21.79    1.66
   1   6  16   22.48    1.54
  -1  -6  16   22.71    1.65
   1  -6 -16   25.59    1.71
   1   6  17    6.93    1.27
   1  -6 -17    8.10    1.35
   1  -6 -17    8.34    1.23
  -1  -6  17    7.43    1.30
   1  -6 -18   26.07    1.87
  -1  -6  18   25.27    1.78
   1   6  18   26.66    1.71
   1  -6 -18   26.73    1.63
  -1  -6  19   13.21    1.62
   1  -6 -19   12.19    1.66
   1  -6 -20    2.28    1.50
   1   6  20    2.40    1.29
  -1  -6  20    2.02    1.35
  -1  -6  21   24.33    2.02
   1   6  21   21.92    1.78
   1  -6 -21   25.38    2.17
   1  -6 -22    0.93    1.77
  -1  -7 -23    8.97    2.14
  -1  -7 -22    7.80    1.98
  -1  -7 -21   41.32    2.73
  -1  -7 -20    3.68    1.70
   1  -7  20    3.55    1.43
  -1  -7 -19   85.66    3.25
   1  -7  19   84.22    2.85
  -1  -7 -18    0.98    1.28
   1  -7  18    0.58    1.20
  -1  -7 -17   44.14    1.92
  -1  -7 -17   44.20    2.25
   1  -7  17   41.98    2.06
  -1  -7 -16   38.19    2.15
   1  -7  16   38.39    1.90
  -1  -7 -16   40.10    1.76
   1  -7  15  200.52    4.16
  -1  -7 -15  198.26    3.68
  -1  -7 -14  130.04    2.77
   1  -7  14  126.16    3.13
  -1  -7 -14  124.86    3.36
   1   7 -13  405.33    6.91
  -1  -7 -13  419.27    5.90
  -1  -7 -13  410.94    6.71
  -1  -7 -12    2.35    1.03
   1   7 -12    2.84    1.10
  -1  -7 -12    3.10    0.82
  -1  -7 -11  818.54   11.39
   1   7 -11  783.14   11.58
   1   7 -10  162.19    3.58
  -1  -7 -10  159.09    2.74
  -1  -7 -10  157.78    3.32
  -1  -7  -9  153.96    3.19
  -1  -7  -9  153.40    2.60
   1   7  -9  155.63    3.39
  -1  -7  -8  135.09    2.82
   1   7  -8  128.11    1.75
   1   7  -8  130.71    2.99
   1   7  -7  496.04    6.04
   1   7  -7  494.23    7.36
  -1  -7  -7  512.31    7.04
   1   7  -6  276.99    4.78
   1   7  -6  283.10    3.76
   1  -7   6  282.08    4.28
  -1  -7  -6  284.08    4.43
  -1  -7  -5 1686.52   20.50
   1   7  -5 1620.49   20.83
   1   7  -5 1673.16   19.89
   1   7  -4  356.96    4.79
  -1  -7  -4  368.60    5.22
   1  -7   4  364.46    4.99
  -1   7   4  346.41    4.42
   1   7  -4  350.86    5.46
   1  -7   3  267.58    3.82
   1   7  -3  273.44    3.87
  -1  -7  -3  277.93    4.12
   1   7  -3  270.56    4.35
  -1   7   3  256.85    3.42
  -1   7   2  230.23    3.20
  -1  -7  -2  244.30    3.77
   1  -7   2  250.82    3.42
   1   7  -2  235.09    3.55
   1   7  -2  240.93    3.94
   1   7  -1  185.71    3.27
   1  -7   1  191.53    2.75
  -1   7   1  192.74    2.76
  -1  -7  -1  186.94    3.15
  -1   7   0    6.91    0.51
   1  -7   0    7.03    0.44
  -1  -7   0    6.64    0.63
   1   7   0    6.51    0.68
  -1   7  -1  137.39    2.33
   1   7   1  132.98    2.58
   1  -7  -1  145.46    2.05
  -1  -7   1  137.40    2.60
  -1   7  -2  258.53    3.82
   1  -7  -2  263.44    3.38
   1   7   2  251.99    3.94
  -1  -7   2  256.37    4.05
   1   7   3  312.02    4.48
   1  -7  -3  304.04    3.89
  -1   7  -3  302.89    4.40
  -1  -7   3  297.75    4.61
   1   7   4  357.78    5.15
   1  -7  -4  362.94    4.65
  -1   7  -4  376.96    5.24
  -1   7  -5 1631.98   20.25
   1   7   5 1626.68   20.03
   1  -7  -6  262.04    3.69
   1   7   6  261.42    4.03
   1  -7  -6  262.26    3.38
  -1   7  -6  257.33    4.19
   1  -7  -7  598.19    7.10
  -1   7  -7  508.29    6.39
   1  -7  -7  539.07    6.62
   1   7   7  594.16    7.36
  -1   7  -7  555.62    7.57
   1  -7  -8  130.74    2.07
   1  -7  -8  138.81    2.42
  -1   7  -8  128.00    2.79
   1   7   8  129.33    2.55
   1  -7  -9  149.60    2.41
  -1  -7   9  142.29    3.07
  -1   7  -9  152.54    3.22
   1  -7  -9  159.71    2.79
  -1  -7  10  162.43    3.41
   1  -7 -10  178.01    3.17
  -1   7 -10  166.28    3.54
   1  -7 -10  177.42    2.82
   1  -7 -11  835.89   11.29
  -1   7 -11  819.39   11.75
  -1  -7  11  824.96   11.63
   1  -7 -12    6.76    0.97
   1  -7 -12    6.53    0.84
  -1   7 -12    7.26    1.27
  -1  -7  12    7.16    1.20
  -1  -7  13  408.17    6.54
   1  -7 -13  393.95    5.73
   1  -7 -13  403.56    6.28
  -1   7 -13  392.79    6.67
  -1  -7  14  113.50    3.01
   1  -7 -14  110.26    2.82
   1  -7 -14  104.44    2.38
   1  -7 -15  189.87    3.56
   1  -7 -15  190.04    4.03
  -1  -7  15  191.22    4.09
   1  -7 -16   47.05    1.78
   1  -7 -16   47.81    2.11
  -1  -7  16   46.10    2.12
   1  -7 -17   26.74    1.56
  -1  -7  17   25.16    1.78
   1   7  17   26.26    1.75
   1  -7 -17   26.19    1.80
   1  -7 -18    2.08    1.16
   1  -7 -18    1.57    1.31
   1   7  18    2.61    1.19
  -1  -7  18    2.77    1.30
   1   7  19   85.18    2.84
   1  -7 -19   78.18    2.87
   1  -7 -20    2.05    1.45
  -1  -7  20    3.18    1.53
   1   7  20    3.24    1.42
   1  -7 -21   41.25    2.43
   1   7  21   44.26    2.32
  -1  -8 -22   17.47    2.17
  -1  -8 -21   28.33    2.39
  -1  -8 -20   26.90    2.18
   1  -8  20   26.04    2.02
  -1  -8 -19    0.77    1.57
   1  -8  19    1.77    1.44
   1  -8  18    2.03    1.38
  -1  -8 -18    2.64    1.50
  -1  -8 -17   12.38    1.45
  -1  -8 -17   12.59    1.68
  -1  -8 -16   94.84    2.51
   1  -8  16   90.84    2.82
  -1  -8 -16   93.67    3.05
  -1  -8 -15   90.19    2.93
  -1  -8 -15   88.07    2.29
  -1  -8 -14   73.07    2.62
  -1  -8 -14   70.06    1.93
  -1  -8 -13  280.16    4.43
  -1  -8 -13  279.03    5.19
  -1  -8 -12   99.76    2.77
   1   8 -12  100.56    3.03
  -1  -8 -12   97.47    2.18
  -1  -8 -11   55.21    2.01
   1   8 -11   52.89    2.18
  -1  -8 -11   52.12    1.50
  -1  -8 -10  204.79    3.25
   1   8 -10  208.88    4.28
  -1  -8 -10  214.88    3.97
   1   8  -9   37.93    1.75
   1  -8   9   33.70    1.42
   1   8  -9   33.66    0.63
  -1  -8  -9   37.85    1.51
   1   8  -8   20.93    1.36
  -1  -8  -8   19.05    1.14
   1   8  -8   18.64    0.55
   1  -8   8   20.36    1.13
   1   8  -7  649.55    7.96
   1  -8   7  661.70    8.70
  -1  -8  -7  630.89    8.80
   1   8  -7  629.48    9.23
   1   8  -6  271.88    3.75
   1  -8   6  274.74    4.27
  -1  -8  -6  270.32    4.37
   1   8  -5  351.71    4.84
   1   8  -5  350.58    5.68
   1  -8   5  360.20    5.18
  -1   8   5  354.48    4.53
  -1  -8  -5  357.11    5.32
  -1  -8  -4  197.33    3.31
  -1   8   4  187.22    2.63
   1   8  -4  189.56    3.60
   1   8  -4  182.75    3.01
   1   8  -3  430.28    6.41
  -1   8   3  427.43    5.43
  -1  -8  -3  420.46    6.07
   1   8  -3  428.88    5.85
   1  -8   3  444.89    5.83
   1   8  -2   46.43    1.30
  -1   8   2   47.72    1.07
  -1  -8  -2   47.66    1.40
   1  -8   2   44.38    1.15
   1   8  -2   46.88    1.56
  -1  -8  -1  254.30    4.05
  -1   8   1  254.81    3.63
   1  -8   1  254.96    3.59
   1   8  -1  264.15    4.24
   1  -8   0   12.75    0.64
   1   8   0   11.19    0.88
  -1   8   0   11.14    0.67
  -1  -8   0   10.52    0.81
  -1  -8   1  282.07    4.29
   1  -8  -1  265.10    3.61
  -1   8  -1  259.89    3.99
   1   8   1  279.33    4.28
  -1  -8   2   49.55    1.47
  -1   8  -2   46.62    1.34
   1  -8  -2   47.42    0.98
   1   8   2   46.62    1.43
  -1   8  -3  431.31    6.02
  -1  -8   3  422.17    6.17
   1  -8  -3  440.61    5.40
   1   8   4  194.86    3.29
  -1  -8   4  199.29    3.50
   1  -8  -4  201.62    2.79
  -1   8  -4  191.78    3.37
   1   8   5  355.36    5.09
  -1   8  -5  354.50    5.23
   1  -8  -5  347.89    4.60
  -1  -8   5  350.04    5.33
  -1   8  -6  262.78    4.36
   1  -8  -6  266.60    3.41
   1   8   6  265.03    4.08
   1  -8  -6  263.82    3.74
   1  -8  -7  640.44    7.88
   1   8   7  639.33    8.56
  -1   8  -7  661.72    9.04
   1  -8  -7  665.06    8.25
  -1   8  -8   20.14    0.54
   1  -8  -8   21.39    0.70
   1   8   8   20.64    1.04
  -1   8  -8   19.19    0.45
  -1   8  -8   21.96    1.28
   1  -8  -8   22.41    0.94
   1  -8  -9   31.64    1.17
  -1   8  -9   30.39    1.54
   1  -8  -9   29.88    0.92
  -1   8 -10  202.90    4.11
   1  -8 -10  210.02    3.19
   1  -8 -10  217.25    3.63
  -1   8 -11   46.84    2.02
   1  -8 -11   51.65    1.70
   1  -8 -11   52.83    1.38
  -1   8 -12   92.68    2.80
   1  -8 -12   95.65    2.04
   1  -8 -12   99.73    2.45
  -1  -8  12  103.68    2.89
   1  -8 -13  274.44    4.83
  -1  -8  13  277.29    5.13
   1  -8 -13  278.82    4.29
   1  -8 -14   69.64    2.24
   1  -8 -14   68.48    1.89
  -1  -8  14   71.54    2.46
   1  -8 -15   80.12    2.50
   1  -8 -15   78.94    2.11
  -1  -8  15   81.00    2.65
   1  -8 -16   91.29    2.36
  -1  -8  16   88.88    2.80
   1  -8 -16   98.16    2.87
   1  -8 -17   11.93    1.41
   1  -8 -17   12.20    1.51
  -1  -8  17   11.74    1.57
   1   8  17   11.12    1.49
   1   8  18    1.37    1.25
  -1  -8  18    2.00    1.42
   1  -8 -18    1.93    1.32
   1  -8 -19    2.42    1.33
  -1  -8  19    4.15    1.52
   1   8  19    1.03    1.25
   1   8  20   28.74    2.03
   1  -8 -20   26.83    2.06
   1   8  21   28.68    2.03
  -1  -9 -21   25.96    2.36
  -1  -9 -20    7.70    1.80
  -1  -9 -19   87.07    3.26
   1  -9  19   82.44    2.96
   1  -9  18   32.31    2.08
  -1  -9 -18   36.82    2.27
  -1  -9 -17  310.19    5.28
  -1  -9 -16   23.39    1.39
  -1  -9 -16   24.36    1.92
  -1  -9 -15   90.53    2.33
  -1  -9 -15   88.58    2.94
  -1  -9 -14  211.12    3.71
  -1  -9 -14  220.77    4.63
  -1  -9 -13  328.57    5.02
  -1  -9 -13  346.12    6.02
   1  -9  12  121.00    2.99
   1   9 -12  122.30    3.47
  -1  -9 -12  130.88    3.23
  -1  -9 -12  129.17    2.52
   1   9 -11  249.45    5.14
   1  -9  11  249.23    4.53
  -1  -9 -11  266.12    4.03
  -1  -9 -11  266.51    4.78
   1   9 -10  200.17    4.36
  -1  -9 -10  203.97    3.92
   1  -9  10  199.98    3.78
  -1  -9 -10  200.07    3.26
   1   9  -9   36.59    1.82
   1   9  -9   34.85    0.75
  -1  -9  -9   36.89    1.51
   1  -9   9   34.05    1.45
   1  -9   8  134.24    2.81
   1   9  -8  135.97    2.11
  -1  -9  -8  143.05    2.98
   1   9  -8  140.63    3.30
   1   9  -7  376.22    4.99
   1  -9   7  378.13    5.64
   1   9  -7  368.16    6.20
  -1  -9  -7  380.85    5.77
  -1  -9  -6  422.73    6.22
   1   9  -6  418.12    6.68
   1   9  -6  421.48    5.61
   1  -9   6  413.89    6.03
  -1   9   5  276.33    3.67
   1  -9   5  280.51    4.29
   1   9  -5  273.94    4.85
   1   9  -5  273.22    4.05
  -1  -9  -5  274.59    4.41
   1  -9   4  671.17    8.70
   1   9  -4  682.55    9.41
  -1  -9  -4  684.01    8.99
   1   9  -4  689.22    8.69
   1   9  -3  375.91    5.90
   1  -9   3  394.43    5.30
  -1  -9  -3  384.26    5.61
  -1   9   3  374.18    4.92
   1   9  -3  362.19    5.35
  -1  -9  -2   54.81    1.59
   1   9  -2   57.23    1.53
  -1   9   2   58.76    1.29
   1   9  -2   54.87    1.82
   1  -9   2   58.98    1.38
   1   9  -1  572.41    8.05
  -1  -9  -1  559.80    7.80
   1  -9   1  574.73    7.31
  -1   9   1  576.96    7.41
  -1   9   0  136.85    2.37
   1  -9   0  128.80    2.09
  -1  -9   0  123.51    2.56
   1   9   0  114.95    2.62
  -1  -9   1  556.33    7.65
  -1   9  -1  532.25    7.30
   1   9   1  521.58    7.60
   1  -9  -1  566.45    6.93
   1   9   2   74.11    1.84
  -1   9  -2   75.79    1.83
   1  -9  -2   73.78    1.38
  -1  -9   2   74.25    1.89
   1  -9  -3  422.78    5.38
  -1  -9   3  416.94    6.14
  -1   9  -3  433.71    6.13
   1   9   3  409.67    5.97
   1  -9  -4  629.20    7.73
   1   9   4  648.87    8.40
  -1  -9   4  650.65    8.64
  -1  -9   5  295.33    4.75
   1   9   5  287.09    4.46
  -1   9  -5  293.48    4.71
   1  -9  -5  292.35    3.96
  -1   9  -6  427.20    6.38
   1  -9  -6  426.74    5.23
  -1  -9   6  444.64    6.40
   1   9   6  429.26    6.05
   1  -9  -7  331.51    4.66
  -1   9  -7  323.71    5.34
   1   9   7  336.42    5.01
   1  -9  -7  330.17    4.26
   1  -9  -8  168.68    2.79
  -1   9  -8  163.35    3.40
   1  -9  -8  163.25    2.39
   1   9   8  175.06    3.08
  -1  -9   8  160.12    3.31
  -1   9  -8  159.27    2.37
   1  -9  -9   58.37    1.21
   1   9   9   64.64    1.72
  -1   9  -9   59.39    2.02
  -1   9  -9   52.46    0.84
   1  -9  -9   57.25    1.53
  -1   9 -10  169.46    3.74
   1  -9 -10  182.14    3.21
   1  -9 -10  171.54    2.70
  -1   9 -11  272.59    5.18
   1  -9 -11  277.44    4.08
   1  -9 -11  285.19    4.60
   1  -9 -12  134.48    2.47
   1  -9 -12  136.18    2.91
  -1   9 -12  128.89    3.42
   1  -9 -13  263.37    4.10
   1  -9 -13  270.64    4.66
   1  -9 -14  225.51    3.80
   1  -9 -14  233.01    4.36
  -1  -9  14  224.32    4.61
  -1  -9  15   78.94    2.70
   1  -9 -15   83.38    2.53
   1  -9 -15   81.40    2.12
   1  -9 -16   18.08    1.54
   1  -9 -16   14.50    1.29
  -1  -9  16   17.89    1.68
   1  -9 -17  307.71    5.74
  -1  -9  17  303.23    5.84
   1   9  18   38.95    2.15
  -1  -9  18   42.31    2.27
   1  -9 -18   40.12    2.16
  -1  -9  19   74.94    2.89
   1  -9 -19   73.10    2.78
   1   9  20    8.72    1.70
   1   9  21   30.83    2.21
   1   9  22   30.19    2.28
  -1 -10 -20    4.33    1.75
  -1 -10 -19    8.75    1.82
  -1 -10 -17   14.93    1.83
  -1 -10 -16    1.31    1.07
  -1 -10 -15    9.35    1.10
   1 -10  15    9.06    1.36
  -1 -10 -15    8.70    1.49
   1 -10  14    2.51    1.17
  -1 -10 -14    2.08    1.19
  -1 -10 -14    0.97    0.94
  -1 -10 -13   24.77    1.21
  -1 -10 -13   26.80    1.67
   1 -10  12   87.14    2.52
  -1 -10 -12   83.83    2.58
  -1 -10 -12   85.74    2.00
  -1 -10 -11   19.14    1.02
  -1 -10 -11   21.22    1.43
   1  10 -11   20.12    1.73
   1 -10  11   16.18    1.30
  -1 -10 -10    8.51    0.78
   1 -10  10    7.55    1.10
   1  10 -10    7.18    0.35
  -1 -10 -10    9.54    1.09
   1  10 -10    8.63    1.37
   1 -10   9   90.92    2.35
  -1 -10  -9   90.47    2.41
   1  10  -9   89.76    2.83
   1  10  -8   21.89    0.77
  -1 -10  -8   21.68    1.26
   1 -10   8   22.37    1.29
   1  10  -8   21.38    1.56
   1  10  -7   18.38    1.43
   1 -10   7   20.92    1.21
   1  10  -7   18.60    0.80
  -1 -10  -7   17.92    1.16
   1 -10   6   20.38    1.14
  -1  10   6   18.84    0.67
  -1 -10  -6   18.83    1.11
   1  10  -6   19.02    1.37
   1  10  -6   19.80    0.88
   1  10  -5    8.21    0.70
  -1 -10  -5    9.30    0.87
   1 -10   5    8.39    0.86
  -1  10   5    8.16    0.49
   1  10  -5    8.33    1.03
   1 -10   4   81.00    1.89
  -1  10   4   78.80    1.47
   1  10  -4   81.75    1.87
   1  10  -4   80.92    2.33
  -1 -10  -4   82.26    2.02
  -1  10   3   33.27    0.96
   1  10  -3   37.91    1.61
  -1 -10  -3   38.33    1.40
   1  10  -3   36.11    1.24
   1 -10   3   33.98    1.17
  -1  10   2   81.69    1.73
  -1 -10  -2   91.28    2.11
   1 -10   2   84.10    1.77
   1  10  -2   90.54    2.05
   1  10  -2   87.47    2.37
  -1  10   1    3.61    0.60
  -1 -10  -1    1.94    0.71
   1 -10   1    3.73    0.58
   1 -10   0  926.43   11.27
   1  10   0  920.28   12.09
  -1  10   0  922.78   11.63
  -1 -10   0  901.68   11.93
  -1 -10   1    1.31    0.73
   1  10   1    1.28    0.77
   1 -10  -1    3.15    0.48
  -1  10  -1    4.22    0.72
   1  10   2   89.71    2.13
   1 -10  -2   80.74    1.52
  -1 -10   2   87.57    2.14
  -1  10  -2   84.00    2.01
   1 -10  -3   30.00    0.85
   1  10   3   32.94    1.29
  -1  10  -3   29.02    1.29
   1 -10  -4   76.14    1.46
   1  10   4   81.42    1.94
  -1 -10   4   78.82    2.10
  -1  10  -4   84.59    2.15
   1  10   5    8.27    0.81
  -1  10  -5    7.09    0.92
   1 -10  -5    6.53    0.49
  -1 -10   5    7.46    0.93
   1  10   6   17.65    1.00
  -1  10  -6   19.28    1.23
   1 -10  -6   18.38    0.75
  -1 -10   6   20.85    1.21
   1  10   7   19.39    1.05
  -1 -10   7   19.82    1.29
  -1  10  -7   20.70    1.35
   1 -10  -7   23.35    0.64
   1 -10  -7   22.54    0.87
  -1  10  -8   24.12    1.45
   1 -10  -8   23.21    0.72
  -1  10  -8   22.44    0.77
   1 -10  -8   22.99    0.96
   1  10   8   21.20    1.16
   1 -10  -9   82.76    1.50
  -1  10  -9   85.15    2.48
   1  10   9   91.17    2.14
  -1  10  -9   83.29    1.29
  -1 -10   9   90.45    2.45
   1 -10  -9   89.02    1.91
  -1  10  -9   83.81    1.42
  -1 -10  10    8.51    1.26
   1 -10 -10    7.72    0.78
   1 -10 -10    8.02    0.64
  -1  10 -10    6.24    1.16
  -1  10 -11   16.52    1.51
   1 -10 -11   18.15    1.11
   1 -10 -11   18.01    0.90
   1 -10 -12   82.53    1.82
   1 -10 -12   82.56    2.21
   1 -10 -13   21.20    1.11
   1 -10 -13   23.55    1.38
   1 -10 -14    1.70    1.07
   1 -10 -14    1.89    0.89
   1 -10 -15    7.29    1.05
  -1 -10  16    1.21    1.41
   1 -10 -16    1.05    1.12
   1  10  17   14.27    1.72
  -1 -10  17   12.76    1.75
   1  10  18    1.60    1.44
   1 -10 -18    0.29    1.29
  -1 -10  18    1.12    1.47
  -1 -10  19    8.58    1.70
   1  10  19    7.09    1.68
   1  10  20    3.67    1.58
   1  10  21   14.40    1.96
   1  10  22    1.17    1.74
   1 -11  18   52.02    2.49
  -1 -11 -18   53.00    2.58
   1 -11  17  105.36    3.24
  -1 -11 -16   17.37    1.73
   1 -11  16   18.14    1.74
  -1 -11 -15   22.45    1.73
  -1 -11 -15   20.97    1.26
   1 -11  15   21.33    1.73
   1 -11  14   20.45    1.59
  -1 -11 -14   24.03    1.71
  -1 -11 -14   22.36    1.22
  -1 -11 -13   79.37    1.96
   1 -11  13   73.61    2.47
  -1 -11 -13   80.02    2.58
   1 -11  12  255.88    4.80
  -1 -11 -12  261.22    4.07
  -1 -11 -12  255.03    4.87
   1 -11  11  208.78    4.08
  -1 -11 -11  212.95    4.23
  -1 -11 -11  212.52    3.44
   1 -11  10   69.16    2.19
   1  11 -10   71.07    2.65
  -1 -11 -10   68.70    2.22
   1  11  -9   50.15    2.25
   1  11  -9   49.52    1.15
  -1 -11  -9   49.43    1.84
   1 -11   9   53.94    1.85
   1 -11   8   41.86    1.64
   1  11  -8   41.27    2.06
  -1 -11  -8   44.56    1.69
   1  11  -8   43.06    1.17
   1  11  -7  215.84    4.55
   1 -11   7  221.61    3.91
  -1 -11  -7  220.93    3.99
   1  11  -7  215.72    3.41
  -1  11   6  224.58    3.18
   1 -11   6  226.91    3.95
   1  11  -6  215.67    4.46
   1  11  -6  226.42    3.62
  -1 -11  -6  220.90    3.97
   1  11  -5  632.21    9.59
  -1  11   5  652.64    8.13
   1 -11   5  673.62    8.86
  -1 -11  -5  668.88    9.02
   1  11  -5  649.99    8.70
  -1 -11  -4   74.86    2.00
   1  11  -4   74.44    1.89
   1 -11   4   78.71    1.89
   1  11  -4   73.35    2.28
  -1  11   4   76.70    1.49
  -1  11   3  288.03    4.08
   1  11  -3  280.62    4.53
   1  11  -3  284.57    5.05
   1 -11   3  288.23    4.33
  -1 -11  -3  282.62    4.60
  -1 -11  -2   88.88    2.18
  -1  11   2   97.53    1.94
   1 -11   2   94.88    1.95
   1  11  -2   92.58    2.47
   1  11  -2   86.94    2.19
   1  11  -1  425.11    6.53
  -1 -11  -1  428.74    6.25
  -1  11   1  409.79    5.86
   1 -11   1  416.48    5.66
   1 -11   0   78.28    1.61
  -1  11   0   77.50    1.86
  -1 -11   0   71.35    1.98
   1  11   0   68.88    2.09
   1 -11  -1  429.36    5.61
   1  11   1  424.40    6.45
  -1 -11   1  423.61    6.33
  -1  11  -1  411.27    6.12
   1  11   2   70.07    1.97
  -1 -11   2   73.60    2.01
   1 -11  -2   79.04    1.52
  -1  11  -2   72.85    1.96
  -1  11  -3  270.44    4.56
  -1 -11   3  260.93    4.53
   1  11   3  262.05    4.39
   1 -11  -3  277.38    3.77
  -1 -11   4   71.75    2.03
  -1  11  -4   71.12    2.07
   1  11   4   67.11    1.83
   1 -11  -4   72.00    1.44
  -1 -11   5  632.06    8.78
   1  11   5  611.98    8.38
   1 -11  -5  614.60    7.79
  -1  11  -5  623.34    8.84
   1 -11  -6  236.61    3.47
  -1 -11   6  247.66    4.35
  -1  11  -6  240.79    4.42
   1  11   6  238.00    3.97
  -1 -11   7  217.15    4.06
   1  11   7  211.35    3.63
  -1  11  -7  211.20    4.16
   1 -11  -7  211.23    3.23
   1 -11  -7  210.64    2.86
   1 -11  -8   58.70    1.14
  -1  11  -8   59.32    1.36
  -1 -11   8   59.83    2.06
   1 -11  -8   57.21    1.42
   1  11   8   61.02    1.73
  -1  11  -8   60.35    2.15
  -1  11  -9   32.35    1.73
   1 -11  -9   32.74    0.88
  -1 -11   9   31.70    1.62
   1 -11  -9   33.54    1.18
   1  11   9   31.35    1.33
  -1 -11  10   59.18    2.17
  -1  11 -10   54.96    2.21
   1  11  10   62.36    1.84
   1 -11 -10   56.98    1.28
   1 -11 -10   58.37    1.64
  -1 -11  11  205.97    4.27
  -1  11 -11  196.86    4.45
   1 -11 -11  209.00    3.61
   1 -11 -11  201.52    3.10
  -1 -11  12  282.61    5.29
   1 -11 -12  270.62    4.54
   1 -11 -12  275.62    4.06
   1 -11 -13   70.44    1.73
   1 -11 -13   71.09    2.12
  -1 -11  13   73.73    2.62
   1 -11 -14   24.15    1.44
   1 -11 -14   25.05    1.21
   1 -11 -15   11.51    1.26
   1 -11 -16   21.75    1.64
   1  11  18   53.62    2.68
   1  11  19   15.33    1.93
   1  11  20    5.21    1.80
   1  11  21   21.47    2.32
   1 -12  18    7.58    1.70
   1 -12  17    8.82    1.67
  -1 -12 -16   17.04    1.72
   1 -12  15    2.75    1.34
  -1 -12 -15    3.51    1.31
  -1 -12 -14   33.27    1.37
  -1 -12 -14   31.70    1.87
   1 -12  14   31.33    1.88
   1 -12  13   34.66    1.89
  -1 -12 -13   32.56    1.31
  -1 -12 -13   32.66    1.82
   1 -12  12   60.12    2.29
  -1 -12 -12   67.26    1.75
  -1 -12 -12   66.97    2.33
   1 -12  11  116.58    2.91
  -1 -12 -11  112.10    2.28
   1 -12  10    5.86    1.24
  -1 -12 -10    5.12    1.13
   1  12  -9   91.76    3.11
   1 -12   9   96.60    2.56
  -1 -12  -9   95.85    2.57
   1  12  -9   98.87    1.89
   1  12  -8   28.38    1.06
   1 -12   8   30.30    1.54
  -1 -12  -8   29.24    1.49
   1  12  -8   30.60    1.95
   1  12  -7  322.42    4.80
  -1 -12  -7  319.63    5.27
   1  12  -7  310.67    5.87
   1  12  -6  109.58    3.05
  -1 -12  -6  113.76    2.59
   1  12  -6  109.67    2.31
   1 -12   6  103.20    2.50
   1  12  -5   43.43    2.00
   1  12  -5   43.50    1.46
  -1 -12  -5   43.57    1.62
  -1  12   5   46.70    1.12
   1 -12   5   46.46    1.63
   1  12  -4   37.70    1.85
   1 -12   4   42.52    1.47
   1  12  -4   33.92    1.39
  -1 -12  -4   35.53    1.45
  -1  12   4   39.75    1.08
  -1  12   3  112.29    2.15
  -1 -12  -3  127.80    2.67
   1  12  -3  129.25    3.13
   1 -12   3  113.69    2.39
   1  12  -3  119.50    2.60
   1 -12   2   68.19    1.66
  -1  12   2   68.09    1.66
   1  12  -2   60.40    1.85
   1  12  -2   60.71    2.08
  -1 -12  -2   61.47    1.87
  -1 -12  -1   26.29    1.30
   1  12  -1   27.55    1.47
   1 -12   1   33.94    1.14
  -1  12   1   33.20    1.24
  -1 -12   0   65.64    2.01
   1  12   0   70.79    2.21
  -1  12   0   70.86    1.94
  -1  12  -1   37.71    1.46
   1  12   1   31.34    1.47
  -1 -12   1   31.91    1.40
   1 -12  -1   38.66    1.10
  -1 -12   2   61.03    1.88
   1 -12  -2   68.02    1.43
  -1  12  -2   64.47    1.90
   1  12   2   61.03    1.92
   1  12   3  125.38    2.68
   1 -12  -3  112.46    1.98
  -1 -12   3  126.85    2.79
  -1  12  -3  109.35    2.63
   1  12   4   34.55    1.41
   1 -12  -4   42.46    1.06
  -1  12  -4   43.49    1.73
  -1 -12   4   36.85    1.55
   1  12   5   43.90    1.58
   1 -12  -5   51.70    1.19
  -1  12  -5   48.62    1.88
  -1 -12   5   48.90    1.89
   1 -12  -6  102.14    1.87
  -1  12  -6  100.28    2.75
   1  12   6  110.65    2.44
  -1 -12   6  110.75    2.74
   1  12   7  307.34    4.84
   1 -12  -7  306.57    4.00
   1 -12  -7  319.24    4.37
  -1  12  -7  325.05    5.65
  -1 -12   7  313.36    5.34
   1  12   8   30.46    1.34
   1 -12  -8   30.41    1.04
  -1  12  -8   33.00    1.81
  -1 -12   8   30.63    1.69
  -1  12  -8   30.45    1.06
   1 -12  -8   31.10    0.79
   1 -12  -9   94.75    1.60
   1 -12  -9   94.13    1.97
  -1  12  -9   90.17    1.77
   1  12   9   98.68    2.34
  -1  12  -9   97.74    2.87
  -1 -12   9   92.37    2.66
   1 -12 -10    7.14    0.80
   1 -12 -10    7.11    0.59
  -1  12 -10    6.61    1.34
  -1 -12  10    6.85    1.34
   1 -12 -11  120.71    2.53
   1 -12 -11  123.28    2.12
  -1 -12  11  118.97    3.28
  -1 -12  12   67.30    2.54
   1 -12 -12   62.40    1.85
   1 -12 -12   62.57    1.50
   1 -12 -13   35.55    1.24
  -1 -12  13   35.99    2.13
  -1 -12  14   30.23    2.02
   1 -12 -14   30.32    1.53
  -1 -12  15    2.13    1.47
   1 -12 -15    3.26    1.09
  -1 -12  16   19.16    1.91
   1  12  17   10.93    1.77
   1  12  18    9.74    1.85
   1  12  19   17.55    2.06
   1  12  20   31.70    2.54
   1 -13  17    2.29    1.58
   1 -13  16   23.94    1.93
   1 -13  15   68.18    2.61
  -1 -13 -15   70.29    2.63
  -1 -13 -14   58.00    2.38
   1 -13  14   54.81    2.31
   1 -13  13  102.46    2.98
  -1 -13 -13  106.42    2.35
  -1 -13 -13  107.11    3.02
   1 -13  12    9.55    1.42
  -1 -13 -12    8.43    0.87
  -1 -13 -12    8.59    1.30
   1 -13  11   78.09    2.45
  -1 -13 -11   85.03    2.53
  -1 -13 -11   81.16    1.87
  -1 -13 -10   66.07    2.23
   1 -13  10   71.40    2.32
  -1 -13  -9   62.32    2.09
   1  13  -9   64.44    2.67
   1 -13   9   65.59    2.18
   1  13  -8  120.96    2.40
   1  13  -8  118.58    3.44
  -1 -13  -8  123.35    2.88
   1 -13   8  118.16    2.85
   1  13  -7  126.88    3.50
   1  13  -7  125.86    2.55
  -1 -13  -7  125.68    2.87
   1 -13   7  127.14    2.91
  -1 -13  -6   51.30    1.82
   1  13  -6   54.78    1.68
   1  13  -6   54.74    2.34
  -1 -13  -5  227.87    4.03
  -1  13   5  215.54    3.28
   1  13  -5  222.48    3.91
   1  13  -5  228.72    4.74
   1 -13   5  231.41    3.96
   1  13  -4  316.05    5.72
  -1  13   4  303.26    4.39
   1 -13   4  315.19    4.87
   1  13  -4  310.25    5.08
  -1 -13  -4  315.50    5.10
   1  13  -3  266.13    4.61
  -1 -13  -3  278.25    4.63
   1  13  -3  273.95    5.08
   1 -13   3  264.79    4.29
  -1  13   3  272.05    4.10
  -1 -13  -2  265.82    4.55
   1  13  -2  268.32    4.99
   1 -13   2  275.99    4.19
  -1  13   2  271.57    4.22
   1  13  -2  254.71    4.61
   1 -13   1  223.89    3.53
  -1 -13  -1  219.88    4.03
  -1  13   1  220.36    3.76
   1  13   0   53.14    1.99
  -1 -13   0   50.88    1.83
   1 -13   0   59.10    1.49
  -1  13   0   59.14    1.79
   1  13   1  206.36    4.01
   1 -13  -1  205.19    3.19
  -1  13  -1  198.46    3.75
  -1 -13   1  200.90    3.79
   1  13   2  264.02    4.71
   1 -13  -2  279.52    3.93
  -1  13  -2  273.11    4.69
  -1 -13   2  260.48    4.61
   1  13   3  248.64    4.44
  -1  13  -3  256.95    4.63
   1 -13  -3  259.99    3.71
  -1 -13   3  260.65    4.55
  -1  13  -4  304.13    5.36
   1  13   4  304.82    5.06
   1 -13  -4  320.57    4.33
  -1 -13   4  320.46    5.30
  -1  13  -5  208.47    4.24
   1  13   5  211.23    3.82
  -1 -13   5  218.93    4.08
   1 -13  -5  216.18    3.17
   1 -13  -6   68.54    1.43
  -1  13  -6   67.28    2.36
   1  13   6   59.54    1.84
  -1 -13   6   61.74    2.14
  -1 -13   7  104.15    2.78
   1 -13  -7  108.63    1.94
   1  13   7  104.80    2.41
  -1  13  -7  108.45    3.02
  -1  13  -8  122.82    2.39
  -1  13  -8  123.01    3.33
   1 -13  -8  119.93    2.18
   1 -13  -9   50.70    1.05
   1 -13  -9   49.01    1.35
  -1 -13   9   53.11    2.15
  -1  13  -9   50.95    2.28
   1 -13 -10   79.14    1.47
  -1 -13  10   83.51    2.73
   1 -13 -10   79.58    1.84
  -1 -13  11   88.94    2.80
   1 -13 -11   80.20    1.60
   1 -13 -11   81.89    1.97
  -1 -13  12   10.26    1.62
   1 -13 -12   11.41    1.00
   1 -13 -13  108.44    2.54
  -1 -13  13  113.20    3.28
  -1 -13  14   71.81    2.78
  -1 -13  15   67.82    2.71
   1  13  16   23.27    2.13
  -1 -13  16   25.60    2.06
  -1 -13  17    3.92    1.67
   1  13  17    4.33    1.69
   1  13  18    5.36    1.82
   1 -14  16    3.44    1.54
   1 -14  15    2.12    1.46
   1 -14  14    9.70    1.54
  -1 -14 -14    8.88    1.50
   1 -14  13   31.84    1.92
  -1 -14 -13   30.69    1.81
   1 -14  12    3.76    1.34
  -1 -14 -12    3.70    1.18
   1 -14  11    1.17    1.25
  -1 -14 -11    1.02    0.70
  -1 -14 -10   17.93    1.40
   1 -14  10   15.33    1.51
   1 -14   9  108.68    2.86
  -1 -14  -9  102.10    2.72
  -1 -14  -8   84.85    2.38
   1  14  -8   79.81    2.97
   1  14  -7   64.49    2.66
   1 -14   7   70.42    2.15
   1  14  -7   62.44    1.86
  -1 -14  -7   64.76    2.05
   1 -14   6   35.36    1.65
   1  14  -6   39.07    2.15
  -1 -14  -6   41.81    1.65
   1  14  -6   41.00    1.55
  -1 -14  -5   69.37    2.08
   1  14  -5   66.96    2.51
   1 -14   5   65.59    2.04
   1  14  -5   65.16    1.96
  -1 -14  -4   87.83    2.34
   1  14  -4   85.48    2.85
   1  14  -4   85.17    2.38
   1  14  -3  174.97    3.63
   1 -14   3  192.39    3.37
  -1 -14  -3  188.59    3.62
   1  14  -3  174.84    4.07
   1  14  -2   33.25    1.82
  -1 -14  -2   33.73    1.54
  -1  14   2   35.53    1.36
   1 -14   2   34.32    1.37
   1  14  -2   32.42    1.60
  -1  14   1    2.88    0.83
   1 -14   1    2.28    0.73
   1  14  -1    2.50    1.11
   1  14  -1    3.00    0.96
  -1 -14  -1    2.31    0.92
  -1 -14   0   34.06    1.50
   1  14   0   34.47    1.72
   1  14   1    3.07    1.05
   1 -14  -1    2.84    0.68
  -1  14  -1    2.86    0.93
  -1 -14   1    2.53    0.90
   1  14   2   32.45    1.61
   1 -14  -2   31.94    1.07
  -1 -14   2   33.86    1.57
  -1  14  -2   30.35    1.60
  -1 -14   3  184.42    3.70
   1  14   3  183.08    3.68
  -1  14  -3  188.39    3.90
   1 -14  -4   99.95    1.82
   1  14   4   86.12    2.35
  -1 -14   4   89.29    2.48
  -1  14  -4   98.02    2.76
   1  14   5   69.19    2.03
   1 -14  -5   69.26    1.43
  -1 -14   5   70.20    2.29
  -1  14  -5   69.91    2.37
  -1  14  -6   30.61    1.79
   1 -14  -6   31.90    0.95
  -1 -14   7   63.01    2.26
  -1  14  -7   62.93    2.47
  -1 -14   8   83.41    2.60
  -1  14  -8   89.18    2.93
  -1 -14   9  113.27    3.10
  -1  14  -9  116.93    3.46
   1 -14  -9  110.45    2.08
   1 -14 -10   16.24    0.88
  -1 -14  10   18.13    1.70
   1 -14 -10   16.17    0.67
  -1 -14  11    2.38    1.48
   1 -14 -11    2.30    0.68
  -1 -14  12    3.12    1.57
  -1 -14  13   28.22    2.07
  -1 -14  14    9.36    1.81
  -1 -14  15    2.66    1.68
   1  14  16    1.37    1.65
  -1 -14  16    2.36    1.59
   1  14  17    4.12    1.72
   1 -15  16    7.45    1.66
   1 -15  15   81.26    2.98
   1 -15  14   80.94    2.87
   1 -15  13   66.38    2.58
   1 -15  12   26.59    1.81
  -1 -15 -12   23.21    1.63
  -1 -15 -11   36.97    1.78
   1 -15  11   35.39    1.84
   1 -15  10  106.28    2.90
  -1 -15 -10  110.08    2.84
   1 -15   9  302.69    5.29
  -1 -15  -9  293.35    5.15
  -1 -15  -8  184.89    3.79
   1  15  -7   39.80    2.22
   1  15  -7   41.92    1.59
  -1 -15  -7   40.25    1.67
   1  15  -6   79.00    2.22
   1 -15   6   81.26    2.30
  -1 -15  -6   79.31    2.27
   1  15  -6   80.18    2.87
  -1 -15  -5   60.59    1.99
   1  15  -5   57.27    1.96
   1 -15   5   61.58    1.98
   1  15  -5   58.47    2.47
   1  15  -4  245.64    4.53
   1  15  -4  240.93    5.09
  -1 -15  -4  246.77    4.43
   1 -15   4  245.94    4.24
   1  15  -3  319.52    5.60
   1  15  -3  329.17    6.06
   1 -15   3  340.46    5.14
  -1 -15  -3  326.30    5.45
   1 -15   2  209.82    3.59
  -1 -15  -2  211.69    3.95
   1  15  -2  201.68    4.48
   1  15  -2  201.57    4.10
  -1 -15  -1   72.41    2.17
   1 -15   1   70.78    1.82
   1  15  -1   71.02    2.37
   1  15  -1   74.35    2.52
   1 -15   0  118.37    2.34
  -1 -15   0  117.02    2.80
   1  15   0  113.97    3.07
   1  15   0  117.72    3.09
   1  15   1  102.93    2.79
   1 -15  -1   95.11    2.00
  -1 -15   1   96.08    2.51
  -1  15  -1   95.60    2.54
   1  15   2  199.45    4.02
  -1  15  -2  196.30    4.00
  -1 -15   2  208.95    3.97
  -1 -15   3  337.58    5.61
  -1  15  -3  333.41    5.82
  -1  15  -4  269.89    5.13
   1 -15  -4  278.82    3.98
  -1 -15   5   43.37    1.87
   1 -15  -5   40.89    1.08
  -1  15  -5   37.62    1.98
  -1 -15   6   74.15    2.42
  -1  15  -6   73.67    2.60
  -1  15  -7   43.37    2.21
  -1 -15   7   47.18    2.04
  -1  15  -8  182.01    4.40
  -1 -15   8  187.29    4.10
  -1 -15   9  306.95    5.51
   1 -15  -9  288.92    4.09
  -1 -15  10  130.95    3.49
  -1 -15  11   31.76    2.11
  -1 -15  12   16.40    1.95
  -1 -15  13   77.23    2.96
  -1 -15  14   76.36    2.96
  -1 -15  15   73.36    2.98
   1  15  15   74.92    3.31
   1  15  16   12.54    1.97
   1 -16  15   16.80    1.92
   1 -16  14    0.69    1.52
   1 -16  13    8.30    1.65
   1 -16  12   12.64    1.70
   1 -16  11   25.27    1.77
  -1 -16 -10    3.48    1.15
   1 -16  10    2.11    1.25
  -1 -16  -9    1.15    1.02
   1 -16   9    0.36    1.27
   1 -16   8   15.37    1.51
  -1 -16  -8   14.61    1.29
   1 -16   7   14.21    1.45
  -1 -16  -7   11.81    1.21
   1  16  -6    3.15    0.95
   1 -16   6    4.17    1.24
  -1 -16  -6    3.32    0.96
   1  16  -6    3.59    1.46
  -1 -16  -5    1.43    0.98
   1  16  -5    1.38    0.96
   1 -16   5    1.56    1.14
   1  16  -5    1.02    1.36
   1 -16   4    0.71    1.04
  -1 -16  -4    0.82    0.91
   1  16  -4    0.91    1.02
   1  16  -4    1.13    1.28
   1  16  -3   26.21    1.63
  -1 -16  -3   28.95    1.48
   1  16  -3   27.49    1.93
   1  16  -2  119.67    3.13
   1 -16   2  128.62    2.65
  -1 -16  -2  123.70    2.89
   1  16  -2  124.01    3.42
  -1 -16  -1   42.01    1.71
   1  16  -1   37.07    1.91
   1  16  -1   39.39    2.02
   1 -16   1   41.93    1.50
  -1 -16   0   65.71    2.09
   1  16   0   63.44    2.39
  -1 -16   1   41.82    1.75
   1 -16  -1   43.38    1.38
  -1 -16   2  127.81    3.05
   1 -16  -2  128.73    2.38
  -1 -16   3   28.79    1.70
   1 -16  -3   31.99    1.12
   1 -16  -4    0.80    0.58
  -1 -16   4    1.12    1.21
  -1 -16   5    2.58    1.27
  -1 -16   6    2.94    1.27
  -1  16  -7   13.14    1.63
  -1 -16   8   15.56    1.70
  -1 -16   9    2.03    1.52
  -1 -16  10    3.87    1.55
  -1 -16  11   25.97    2.01
  -1 -16  12   12.57    1.86
  -1 -16  13    9.17    1.87
   1  16  14    1.40    1.69
  -1 -16  14    2.34    1.69
  -1 -16  15   16.24    2.07
   1 -17  14   31.26    2.10
   1 -17  13   28.63    2.07
   1 -17  12   33.68    2.12
   1 -17  11   19.93    1.69
   1 -17   9   53.94    2.22
   1 -17   8  102.27    2.82
  -1 -17  -8   99.73    2.56
  -1 -17  -7   61.18    2.03
  -1 -17  -6   46.64    1.79
   1 -17   6   48.09    1.95
   1 -17   5   39.79    1.77
  -1 -17  -5   38.01    1.64
   1  17  -5   38.10    1.77
   1 -17   4   75.82    2.25
   1  17  -4   72.74    2.41
  -1 -17  -4   78.72    2.27
  -1 -17  -3   88.17    2.40
   1  17  -3   88.59    2.80
   1 -17   3   87.11    2.29
  -1 -17  -2   88.78    2.44
   1  17  -2   84.13    2.71
   1 -17   2   93.38    2.29
  -1 -17  -1   69.52    2.17
   1  17  -1   66.78    2.49
   1 -17   1   69.27    1.90
   1 -17   0   37.87    1.46
   1  17   0   43.34    2.12
  -1 -17   1   64.23    2.16
   1 -17  -1   62.20    1.67
   1  17   1   61.94    2.50
  -1 -17   2   84.39    2.52
   1 -17  -2   84.11    1.85
   1  17   2   80.42    2.88
  -1 -17   3   85.62    2.53
   1 -17  -3   84.88    1.79
  -1 -17   4   72.01    2.39
   1 -17  -4   69.89    1.51
  -1 -17   5   47.51    2.04
   1 -17  -5   45.17    1.15
  -1 -17   6   44.20    2.06
  -1 -17   7   56.35    2.39
  -1 -17   8  104.39    3.14
  -1 -17   9   58.63    2.44
  -1 -17  10   77.81    2.86
  -1 -17  11   18.03    2.02
  -1 -17  12   33.87    2.30
  -1 -17  13   32.36    2.37
  -1 -17  14   32.16    2.31
   1 -18  14    7.97    1.72
   1 -18  13   19.02    1.95
   1 -18  12   18.27    1.83
   1 -18  10   10.30    1.60
   1 -18   9    5.49    1.33
   1 -18   8    1.10    1.27
   1 -18   7    9.65    1.36
  -1 -18  -6   30.81    1.59
   1 -18   6   34.06    1.79
  -1 -18  -5   15.52    1.26
   1 -18   4   36.03    1.70
   1  18  -4   30.93    1.80
   1 -18   3   50.00    1.87
  -1 -18  -3   48.53    1.86
   1  18  -3   48.65    2.22
   1  18  -2   31.47    1.89
  -1 -18  -2   32.75    1.56
   1 -18   2   30.42    1.51
  -1 -18  -1   55.84    2.02
   1 -18   1   52.62    1.75
   1  18  -1   51.70    2.29
   1 -18   0   61.16    1.77
   1  18   0   61.99    2.54
  -1 -18   0   60.92    2.11
   1 -18  -1   54.98    1.61
   1  18   1   48.06    2.34
  -1 -18   1   51.35    2.03
   1  18   2   32.76    2.11
  -1 -18   2   33.48    1.77
   1 -18  -2   31.41    1.23
   1  18   3   44.05    2.39
  -1 -18   3   48.00    2.04
   1  18   4   31.02    2.19
  -1 -18   6   28.20    1.84
  -1 -18   7   11.51    1.59
  -1 -18   8    1.33    1.58
  -1 -18  10    9.96    1.86
  -1 -18  11    4.44    1.79
   1  18  11    1.89    1.67
  -1 -18  12   18.66    2.16
  -1 -18  13   19.22    2.10
   1 -19  13    6.37    1.72
   1 -19  12   49.96    2.45
   1 -19  11   33.63    2.10
   1 -19  10   64.30    2.54
   1 -19   9   11.45    1.55
   1 -19   8   29.33    1.87
   1 -19   7   58.81    2.22
   1 -19   6  129.17    3.12
   1 -19   5   75.51    2.34
   1 -19   4   60.97    2.07
   1  19  -3    1.28    1.33
   1 -19   3    1.39    1.07
  -1 -19  -3    1.49    1.05
   1 -19   2   81.86    2.29
  -1 -19  -2   79.06    2.32
  -1 -19  -1  102.56    2.69
   1 -19   1  100.03    2.41
   1  19  -1  101.11    3.24
   1 -19   0  187.66    3.37
   1  19   0  176.87    4.48
  -1 -19   1   99.22    2.70
   1  19   1   94.81    3.30
   1  19   2   77.14    3.02
  -1 -19   2   84.02    2.57
   1  19   3    0.24    1.48
  -1 -19   3   -0.49    1.27
  -1 -19   4   55.01    2.24
   1  19   4   50.90    2.63
  -1 -19   5   83.16    2.68
   1  19   5   80.33    3.22
  -1 -19   6  137.92    3.51
   1  19   6  135.73    4.19
  -1 -19   7   62.88    2.55
   1  19   7   62.47    3.01
   1  19   8   27.15    2.29
  -1 -19   8   29.89    1.99
   1  19   9   15.44    2.08
  -1 -19   9   16.75    2.03
  -1 -19  10   60.17    2.80
  -1 -19  11   37.89    2.39
  -1 -19  12   55.19    2.79
   1 -20  12    3.72    1.62
   1 -20  11    4.67    1.71
   1 -20  10    1.30    1.46
   1 -20   8    2.24    1.37
   1 -20   7    7.86    1.46
   1 -20   6    1.15    1.34
   1 -20   5    0.75    1.22
   1 -20   4   11.92    1.35
   1  20  -2    2.09    1.52
   1  20  -1    2.18    1.54
  -1 -20   0    1.02    1.19
   1  20   0    1.10    1.48
  -1 -20   1    2.01    1.23
   1  20   1    1.85    1.50
  -1 -20   2    1.32    1.28
   1  20   3    5.19    1.62
  -1 -20   3    5.91    1.44
   1  20   4    8.34    1.72
  -1 -20   4    9.70    1.48
  -1 -20   5    0.49    1.50
   1  20   5    0.16    1.61
  -1 -20   6    0.59    1.39
   1  20   6    1.17    1.68
   1  20   7    5.92    1.73
  -1 -20   7    6.93    1.64
  -1 -20   8    3.27    1.71
  -1 -20   9    6.60    1.77
  -1 -20  10    1.54    1.82
   1 -21  11    8.06    1.78
   1 -21  10   38.39    2.19
   1  21  -1   44.85    2.53
   1  21   0   95.78    3.58
   1  21   1   43.04    2.67
   1  21   2   35.02    2.42
   1  21   3    3.52    1.77
  -1 -21   4   53.58    2.37
   1  21   5   29.00    2.46
  -1 -21   6   84.23    2.88
  -1 -21   7    4.25    1.73
  -1 -21   8   14.66    1.95
  -1 -21   9    0.34    1.84
  -1 -21  10   37.82    2.54
   1  22   1    8.87    2.09
   1  22   2   36.98    2.79
   2   0   0 3708.48   41.73
  -2   0   0 3643.23   41.77
  -2   0   0 3738.99   42.01
  -2   0   1 2793.20   31.98
   2   0   1 2844.38   31.74
  -2   0  -1 2774.34   31.76
  -2   0   1 2850.33   31.73
  -2   0  -1 2868.40   32.01
  -2   0  -2 1271.59   14.62
   2   0   2 1198.27   14.59
  -2   0  -2 1215.78   14.32
  -2   0   2 1222.08   14.24
   2   0  -2 1173.01   14.26
  -2   0   2 1245.68   14.51
  -2   0   3 3723.78   43.81
  -2   0  -3 3802.13   43.62
   2   0   3 3736.37   43.88
  -2   0  -3 3872.42   43.99
  -2   0  -4  384.08    4.89
  -2   0   4  382.36    5.03
  -2   0   5  682.74    8.48
  -2   0  -5  690.80    8.79
   2   0   5  682.78    8.27
  -2   0   5  677.28    8.16
  -2   0  -6  344.42    4.53
  -2   0  -6  335.85    5.11
   2   0  -6  333.92    4.82
   2   0   6  351.05    4.53
  -2   0  -6  337.98    4.70
  -2   0   6  346.30    4.72
  -2   0   7  291.89    4.25
   2   0   7  302.09    4.07
  -2   0  -7  290.08    4.27
   2   0  -7  295.92    4.40
   2   0  -8 1521.74   18.26
  -2   0  -8 1530.54   18.69
   2   0   8 1540.12   17.84
  -2   0   8 1518.66   18.13
  -2   0   9 1112.28   13.59
   2   0   9 1093.55   13.25
   2   0 -10  381.05    5.71
  -2   0  10  380.55    5.52
   2   0  10  382.18    5.20
  -2   0  11   34.16    1.28
   2   0  11   33.06    1.04
   2   0 -11   33.27    1.38
  -2   0  12   32.33    1.32
   2   0 -12   28.76    1.46
   2   0  12   31.39    1.05
  -2   0 -13  925.15   12.04
   2   0  13  920.06   11.36
   2   0 -13  894.24   12.18
  -2   0  13  906.56   11.85
  -2   0 -14    2.10    1.16
   2   0 -14    2.52    1.05
  -2   0 -14    2.14    1.17
  -2   0  14    2.54    0.95
   2   0  14    2.89    0.64
  -2   0  15  286.04    4.86
  -2   0 -15  281.84    5.71
  -2   0 -15  283.26    5.12
   2   0 -15  282.89    5.18
   2   0  15  292.87    4.36
   2   0 -16  345.73    6.08
  -2   0  16  338.12    4.89
   2   0  16  358.67    5.14
  -2   0  16  349.77    5.78
  -2   0 -17    9.90    1.76
  -2   0  17    8.96    1.23
  -2   0  17    8.83    0.76
  -2   0  18  171.81    2.91
  -2   0  18  177.91    3.83
  -2   0 -19   33.10    2.47
   2   0  19   38.29    1.34
  -2   0  20   81.33    2.67
  -2   0  21   83.39    2.85
  -2   0 -21   96.90    3.81
  -2   0  22    7.04    1.58
  -2   0 -22   10.28    2.18
   2   0 -23   -0.60    2.10
  -2  -1 -22   37.62    2.78
  -2  -1 -20   10.91    2.01
  -2   1  19   10.56    1.31
  -2  -1 -19    9.27    1.91
   2  -1  18   13.77    0.81
  -2   1  18   14.51    1.40
  -2  -1 -18   13.28    1.89
   2  -1  17   80.72    1.74
  -2   1  17   76.92    2.33
  -2  -1 -17   80.63    3.05
  -2  -1 -16   51.89    2.44
   2   1 -16   44.21    2.09
   2  -1  16   49.03    1.31
  -2   1  16   46.27    1.85
   2  -1  15  107.35    2.01
   2   1 -15   98.79    2.88
  -2  -1 -15  104.26    2.78
  -2   1  15  106.96    2.61
  -2  -1 -15  103.33    3.18
  -2  -1 -14    4.58    1.11
   2  -1  14    5.62    0.60
  -2  -1 -14    4.86    1.25
  -2   1  14    5.64    0.93
   2   1 -14    5.23    1.10
  -2  -1 -13    1.11    0.96
  -2  -1 -13    0.06    0.92
   2   1 -13    0.06    0.95
   2  -1  13    0.86    0.46
  -2   1  13    0.64    0.80
  -2  -1 -12   20.57    1.21
  -2   1  12   20.00    1.08
   2   1 -12   21.64    1.32
   2  -1  12   19.95    0.79
  -2  -1 -12   24.71    1.48
   2  -1  11  182.36    2.77
  -2  -1 -11  180.39    3.28
  -2   1  11  175.85    3.12
   2   1 -11  179.61    3.46
   2  -1  10   85.13    1.59
  -2   1  10   89.40    1.93
   2   1 -10   81.15    2.10
   2  -1   9  438.87    5.59
   2   1  -9  421.51    6.26
  -2   1   9  432.94    5.94
   2  -1   8    8.58    0.49
  -2   1   8   10.09    0.71
  -2   1   7  460.06    6.13
   2  -1   7  471.28    5.86
  -2  -1  -6  298.14    4.61
   2  -1   6  296.63    3.95
  -2  -1  -5  106.69    2.15
   2  -1   5  101.43    1.58
  -2  -1  -5  106.95    1.81
  -2   1   5  103.28    1.76
   2  -1   4  588.46    6.97
  -2   1   4  586.97    7.15
  -2  -1  -4  601.12    7.23
  -2   1   3 1832.04   21.14
  -2  -1  -3 1875.91   21.49
   2   1  -3 1810.74   20.97
  -2  -1  -3 1865.16   21.20
   2   1  -2 1322.34   15.66
   2   1  -2 1295.54   15.26
  -2   1   2 1328.45   15.36
  -2  -1  -2 1330.42   15.70
  -2   1   2 1336.13   15.28
  -2  -1  -2 1328.14   15.42
   2   1  -1 3598.18   41.73
  -2   1   1 3554.85   41.38
   2  -1   1 3564.23   41.33
  -2  -1  -1 3594.78   41.75
   2   1  -1 3516.30   41.39
  -2   1   1 3629.75   41.49
  -2  -1   0  137.88    2.27
  -2   1   0  144.45    2.10
  -2  -1   0  140.12    2.03
  -2   1   0  146.26    1.96
   2   1   0  144.34    2.27
   2  -1   0  137.72    1.95
   2   1   0  135.43    2.01
   2   1   1 3720.50   42.28
  -2  -1   1 3492.33   42.33
  -2   1  -1 3725.85   41.93
  -2   1  -1 3673.80   42.15
  -2  -1   1 3697.55   41.99
   2   1   1 3596.83   42.05
   2  -1  -1 3578.80   41.96
   2   1   2 1306.49   15.41
   2   1   2 1247.33   15.19
  -2   1  -2 1301.14   15.35
  -2   1  -2 1314.37   15.03
  -2  -1   2 1240.51   15.41
  -2  -1   3 1886.20   22.15
  -2   1  -3 1872.95   21.73
   2   1   3 1831.17   22.10
  -2   1  -3 1892.07   22.13
   2   1   4  641.98    8.03
   2  -1  -4  596.39    7.77
  -2   1  -4  662.53    8.08
  -2  -1   4  633.36    7.94
  -2   1  -4  631.80    7.58
  -2   1  -4  647.20    7.77
  -2  -1   4  591.98    7.50
   2   1   5  114.96    2.15
   2  -1  -5  108.28    1.93
   2   1   5  104.39    1.86
  -2   1  -5  107.45    1.71
  -2  -1   5  113.16    2.04
  -2  -1   5  114.62    1.67
  -2   1  -5  113.68    2.20
  -2   1  -5  107.33    1.88
   2   1   6  340.43    4.84
  -2  -1   6  326.30    4.17
  -2   1  -6  330.27    4.53
  -2   1  -6  320.79    4.91
   2  -1  -6  320.84    4.54
   2   1   6  324.47    4.47
  -2   1  -6  322.46    4.25
  -2  -1   6  325.05    4.64
  -2   1  -7  460.10    6.04
   2  -1  -7  453.73    6.35
  -2  -1   7  469.55    5.95
  -2   1  -7  457.07    6.39
  -2  -1   8   10.95    0.80
  -2  -1   8   11.06    0.50
  -2   1  -8    6.92    0.74
   2  -1  -8    6.57    0.69
   2   1   8   11.71    0.73
  -2   1  -8    5.40    0.83
   2  -1  -9  429.86    6.04
  -2   1  -9  428.41    5.96
   2   1   9  423.96    5.82
  -2  -1   9  417.65    5.98
  -2  -1   9  409.51    5.36
   2   1  10   81.44    1.78
  -2  -1  10   81.82    1.45
   2  -1 -10   84.51    2.00
  -2   1 -10   79.84    2.28
  -2  -1  10   79.74    2.00
   2   1  11  175.14    2.99
  -2  -1  11  174.99    3.23
   2  -1 -11  177.41    3.27
  -2  -1  11  169.66    2.57
  -2  -1  12   24.12    0.80
   2  -1 -12   21.54    1.27
   2   1  12   23.64    1.03
  -2  -1  12   24.48    1.25
  -2  -1  13    0.72    0.46
   2   1  13    0.15    0.62
  -2  -1  13    0.71    0.85
   2  -1 -13    0.39    0.86
   2   1  14    4.72    0.79
   2  -1 -14    4.77    1.14
  -2   1 -14    5.28    1.30
  -2  -1  14    5.31    1.02
  -2  -1  14    5.14    0.55
  -2   1 -15  105.98    3.20
   2   1  15  101.24    2.25
  -2  -1  15   96.00    2.52
  -2  -1  15   93.68    1.81
  -2   1 -15   99.41    2.83
   2  -1 -15  103.45    2.84
  -2   1 -16   50.12    2.52
  -2  -1  16   47.95    1.98
   2   1  16   50.89    1.59
   2  -1 -16   47.32    2.11
  -2  -1  16   49.51    1.26
  -2  -1  17   84.38    2.55
  -2  -1  17   76.40    1.67
   2   1  17   79.46    2.03
  -2   1 -17   86.72    3.14
  -2  -1  18   12.92    1.44
  -2   1 -18   11.77    1.83
   2   1  18   11.84    1.00
  -2  -1  19   10.40    1.41
  -2   1 -19    8.22    1.92
   2   1  19    8.56    0.96
  -2  -1  20   13.64    1.51
  -2   1 -20   12.72    2.08
  -2   1 -21   14.54    2.23
  -2  -1  21   10.89    1.61
  -2   1 -22   40.71    2.97
  -2  -1  22   39.57    2.19
   2  -1 -22   38.26    2.68
   2  -1 -23    9.86    2.22
  -2  -2 -22   25.66    2.63
  -2  -2 -21    7.61    1.94
  -2  -2 -19   10.11    1.84
  -2   2  19    7.67    1.21
  -2  -2 -18  165.70    4.51
  -2   2  18  166.20    3.53
  -2   2  17   39.91    1.72
  -2  -2 -17   38.14    2.34
  -2   2  16  304.41    5.09
   2  -2  16  307.64    4.15
  -2  -2 -15  163.07    3.52
   2  -2  15  165.84    2.48
  -2  -2 -15  167.51    4.08
  -2   2  15  162.29    3.28
   2   2 -15  160.43    3.73
   2   2 -14   65.50    2.33
  -2  -2 -14   70.17    2.53
  -2   2  14   74.47    1.97
   2  -2  14   74.74    1.39
  -2  -2 -14   68.62    2.12
   2   2 -13   65.05    2.21
  -2  -2 -13   67.56    2.38
   2  -2  13   67.63    1.29
  -2  -2 -13   71.56    2.02
  -2   2  13   65.30    1.83
  -2   2  12  687.98    9.26
   2   2 -12  686.73    9.83
  -2  -2 -12  723.96   10.24
  -2  -2 -12  722.24    9.50
   2  -2  12  705.69    8.60
  -2  -2 -11   54.23    1.93
  -2  -2 -11   48.27    1.54
  -2   2  11   46.04    1.42
   2   2 -11   46.75    1.72
   2  -2  11   49.79    1.02
   2  -2  10   29.77    0.76
  -2   2  10   29.57    1.07
  -2  -2 -10   36.04    1.55
   2   2 -10   35.47    1.45
  -2  -2 -10   36.88    1.28
  -2  -2  -9   81.11    1.85
  -2   2   9   80.60    1.72
   2  -2   9   82.00    1.36
   2  -2   9   83.91    1.88
   2  -2   8 1362.85   16.32
  -2   2   8 1403.03   16.69
  -2   2   7  313.85    4.26
   2  -2   7  309.56    3.93
   2  -2   6   43.87    0.81
  -2   2   6   41.51    0.99
   2  -2   5  738.99    8.58
  -2   2   5  739.43    8.74
   2   2  -4  526.34    6.89
  -2   2   4  539.01    6.31
   2  -2   4  513.33    6.15
  -2  -2  -4  515.00    6.56
  -2  -2  -4  470.93    6.80
   2   2  -4  488.26    6.20
   2   2  -3  464.94    5.67
  -2  -2  -3  472.63    6.24
  -2   2   3  465.67    5.67
   2   2  -3  486.61    6.28
  -2  -2  -3  480.26    5.99
   2   2  -2  241.21    3.34
  -2  -2  -2  250.33    3.56
   2   2  -2  262.16    3.81
  -2  -2  -2  247.20    3.75
  -2   2   2  272.79    3.30
  -2   2   1 5161.42   57.88
  -2  -2  -1 5062.57   58.09
  -2  -2  -1 5134.16   58.37
   2   2  -1 5016.21   58.38
  -2  -2   0 2886.67   32.98
  -2   2   0 2833.88   32.81
   2   2   0 2938.06   33.28
  -2  -2   0 2869.24   33.30
   2   2   0 2908.20   32.97
  -2   2  -1 4964.50   56.85
  -2  -2   1 5117.33   57.36
  -2   2  -1 5004.85   57.01
   2   2   1 4986.48   57.27
   2   2   1 5062.93   57.07
  -2  -2   2  214.44    3.30
  -2   2  -2  219.76    2.85
   2   2   2  214.27    3.10
  -2   2  -3  469.08    5.70
  -2   2  -3  465.63    5.87
  -2  -2   3  472.52    6.25
   2   2   3  480.86    6.20
   2  -2  -3  455.66    5.78
   2   2   4  469.12    6.18
  -2   2  -4  461.91    5.87
   2  -2  -4  445.76    5.78
  -2  -2   4  484.36    5.67
  -2   2  -4  448.70    5.61
  -2  -2   4  474.28    6.20
  -2   2  -5  759.24    9.46
   2   2   5  774.13    9.76
  -2  -2   5  775.51    9.71
   2  -2  -5  758.81    9.36
  -2   2  -5  751.99    9.14
  -2  -2   5  760.74    9.13
  -2   2  -6   33.19    1.03
  -2   2  -6   35.79    1.29
  -2  -2   6   38.61    0.79
   2  -2  -6   34.21    0.98
  -2  -2   6   39.78    1.19
  -2   2  -6   34.63    0.78
   2   2   6   38.45    1.23
   2   2   6   37.91    1.08
  -2  -2   7  287.38    4.36
   2   2   7  283.49    4.22
  -2   2  -7  295.68    3.81
  -2   2  -7  296.10    4.26
  -2  -2   7  283.01    3.75
   2  -2  -7  293.06    4.15
   2  -2  -8 1346.91   16.01
  -2  -2   8 1285.63   15.45
  -2   2  -8 1334.06   16.12
  -2  -2   8 1307.59   16.21
   2   2   8 1331.14   16.07
  -2  -2   9   87.38    1.44
  -2   2  -9   87.51    2.03
  -2  -2   9   84.08    2.07
   2   2   9   84.05    1.87
   2  -2  -9   86.65    1.88
  -2  -2  10   32.59    1.34
  -2  -2  10   34.46    0.82
   2   2  10   35.43    1.20
   2  -2 -10   29.10    1.16
  -2   2 -10   31.12    1.28
  -2  -2  11   46.80    1.62
  -2  -2  11   44.98    1.00
  -2   2 -11   45.06    1.61
   2  -2 -11   42.30    1.49
   2   2  11   45.59    1.40
  -2  -2  12  717.45    9.64
   2  -2 -12  701.72    9.46
  -2   2 -12  716.79   10.37
   2   2  12  722.41    9.36
  -2  -2  12  692.74    8.60
   2  -2 -13   70.36    2.10
   2   2  13   74.51    1.91
  -2  -2  13   75.51    1.41
  -2  -2  13   71.60    2.12
  -2  -2  14   61.11    1.28
  -2  -2  14   58.25    2.00
   2  -2 -14   66.25    2.10
   2   2  14   59.30    1.80
   2  -2 -15  157.79    3.48
   2   2  15  165.39    3.22
  -2  -2  15  159.91    2.48
  -2  -2  16  319.28    4.31
   2   2  16  329.14    5.16
  -2  -2  16  318.05    5.47
   2  -2 -17   43.13    2.05
  -2  -2  17   40.03    1.90
  -2   2 -17   42.54    2.41
  -2  -2  17   40.90    1.07
   2   2  17   42.71    1.62
  -2   2 -18  184.60    4.83
  -2  -2  18  184.07    4.01
   2   2  18  180.35    3.53
  -2  -2  19   10.23    1.52
  -2   2 -19    9.87    1.86
  -2   2 -20   30.83    2.51
   2   2  20   33.55    1.53
  -2  -2  20   30.17    1.89
   2  -2 -20   27.18    2.24
   2  -2 -21    5.19    1.71
  -2  -2  21    5.86    1.48
  -2   2 -21    5.94    1.99
  -2   2 -22   27.00    2.60
  -2  -2  22   26.70    2.06
   2  -2 -22   23.80    2.25
  -2  -3 -22   13.93    2.25
  -2  -3 -21   48.64    2.99
  -2  -3 -20   -0.40    1.64
  -2  -3 -19    7.53    1.73
  -2  -3 -18   25.17    2.12
  -2   3  17   65.84    2.07
  -2  -3 -17   67.05    2.80
  -2   3  16    2.68    0.96
  -2  -3 -16    3.03    1.44
  -2  -3 -16    2.74    1.32
  -2  -3 -15  271.99    5.42
   2   3 -15  265.14    5.14
  -2  -3 -15  266.31    4.62
  -2   3  15  261.69    4.36
   2  -3  15  250.52    3.26
  -2  -3 -14   11.71    1.43
  -2  -3 -14   10.72    1.21
   2   3 -14    8.44    1.36
  -2   3  14    9.75    0.98
  -2  -3 -13   60.80    2.26
   2  -3  13   60.71    1.92
  -2  -3 -13   61.36    1.88
   2   3 -13   58.66    2.16
   2  -3  13   60.95    1.04
  -2   3  13   63.84    1.73
  -2  -3 -12   22.96    1.49
  -2   3  12   18.83    0.96
  -2  -3 -12   22.07    1.21
   2  -3  12   19.36    0.52
   2  -3  12   19.34    1.17
   2   3 -12   20.91    1.41
  -2  -3 -11   20.03    1.34
   2   3 -11   16.69    1.28
  -2  -3 -11   20.07    1.07
  -2   3  11   18.49    0.94
   2  -3  11   16.61    1.08
   2  -3  10   64.18    1.72
  -2  -3 -10   59.79    1.99
  -2  -3 -10   59.19    1.60
   2  -3  10   59.73    0.98
  -2   3  10   60.97    1.46
  -2  -3  -9  263.58    3.98
  -2  -3  -9  268.13    4.54
   2  -3   9  259.47    3.25
   2  -3   9  263.39    4.09
   2  -3   8    8.34    0.73
   2  -3   8    9.38    0.35
  -2   3   8    9.13    0.60
  -2  -3  -8    7.76    0.88
  -2  -3  -8    6.71    0.68
  -2   3   7   56.68    1.19
   2  -3   7   53.33    1.44
  -2  -3  -7   55.96    1.70
   2  -3   7   59.90    0.94
   2  -3   6   33.82    1.06
   2   3  -6   32.76    1.31
  -2   3   6   36.07    0.86
   2   3  -6   33.62    0.73
  -2   3   5  127.77    1.85
   2   3  -5  111.94    2.41
   2  -3   5  131.38    1.72
   2   3  -5  113.64    1.75
  -2   3   4  409.61    4.95
   2   3  -4  404.87    5.05
   2   3  -4  418.12    5.81
   2  -3   4  401.90    4.98
   2   3  -3  758.01    9.62
  -2   3   3  762.56    8.72
  -2  -3  -3  763.12    9.36
  -2  -3  -2  616.61    7.51
   2   3  -2  606.96    7.78
   2   3  -2  597.97    7.23
  -2  -3  -1  858.03   10.71
  -2   3   1  848.61    9.99
   2   3  -1  869.84   10.31
   2   3  -1  842.44   10.70
  -2  -3  -1  836.72   10.42
  -2  -3   0    6.16    0.47
  -2   3   0    3.88    0.31
   2   3   0    6.27    0.66
   2   3   0    6.03    0.46
  -2  -3   0    6.02    0.65
  -2  -3   1  815.53   10.50
   2   3   1  831.84   10.18
   2   3   1  846.49   10.40
  -2   3  -1  863.49    9.82
  -2  -3   2  639.51    8.27
   2   3   2  620.70    8.05
  -2   3  -2  635.88    7.73
  -2   3  -2  638.52    7.66
  -2   3  -3  770.03    8.83
   2   3   3  754.01    9.18
  -2  -3   3  766.90    8.78
   2   3   3  781.54    9.16
  -2  -3   3  773.59    9.33
  -2   3  -3  770.78    8.59
  -2  -3   4  385.90    5.40
  -2   3  -4  375.36    4.98
  -2  -3   4  381.25    4.80
  -2   3  -4  382.00    4.66
   2  -3  -4  369.43    4.74
   2   3   4  385.14    5.30
   2   3   5  123.31    2.36
   2  -3  -5  127.99    1.94
  -2   3  -5  127.61    1.79
  -2  -3   5  120.98    2.33
  -2  -3   5  122.30    1.87
  -2   3  -5  127.92    2.15
   2   3   6   39.30    1.27
   2  -3  -6   41.91    0.99
  -2   3  -6   42.26    1.15
  -2   3  -6   41.47    0.79
  -2  -3   6   36.39    0.82
  -2  -3   6   33.69    1.20
   2   3   6   33.67    1.13
  -2  -3   7   66.47    1.68
   2   3   7   73.33    1.79
  -2   3  -7   57.72    1.50
  -2   3  -7   54.16    1.04
  -2  -3   7   67.33    1.14
   2   3   7   66.66    1.61
   2  -3  -7   60.83    1.34
  -2  -3   8    4.97    0.74
   2  -3  -8    6.60    0.64
   2   3   8    5.10    0.64
  -2  -3   8    4.83    0.37
  -2   3  -8    5.66    0.34
  -2   3  -8    4.98    0.81
   2   3   9  280.54    4.31
  -2  -3   9  268.77    4.33
  -2  -3   9  274.10    3.54
   2  -3  -9  256.47    4.01
  -2   3  -9  262.82    4.30
  -2   3 -10   54.66    1.76
  -2  -3  10   49.96    0.99
  -2  -3  10   49.39    1.63
   2   3  10   51.52    1.57
   2  -3 -10   51.57    1.45
   2  -3 -11   19.56    1.05
   2   3  11   21.75    1.12
  -2  -3  11   22.03    0.64
  -2  -3  11   22.16    1.23
   2  -3 -12   14.78    1.06
  -2   3 -12   14.11    1.29
  -2  -3  12   17.98    1.31
  -2  -3  12   17.35    0.59
   2   3  12   14.58    0.99
  -2   3 -13   57.19    2.03
  -2  -3  13   59.42    1.97
   2   3  13   59.86    1.80
   2  -3 -13   62.62    1.83
  -2  -3  13   58.33    1.14
  -2  -3  14   13.33    1.27
   2   3  14   13.02    1.07
  -2  -3  14   13.07    0.56
   2  -3 -14   11.00    1.20
  -2  -3  15  262.06    4.76
   2  -3 -15  264.83    4.70
  -2  -3  15  258.38    3.52
   2   3  15  261.15    4.54
  -2  -3  16    1.71    1.23
  -2  -3  16    2.12    0.40
   2   3  16    1.30    0.90
   2  -3 -16    2.05    1.09
  -2  -3  17   69.33    2.37
  -2  -3  17   68.16    1.28
   2   3  17   71.06    2.16
   2  -3 -17   66.44    2.35
   2  -3 -18   23.18    1.97
  -2  -3  18   26.86    1.75
   2   3  18   26.65    1.48
  -2  -3  19    8.91    1.51
   2   3  19    8.78    1.15
  -2   3 -19    7.83    1.85
   2  -3 -19   10.57    1.69
   2   3  20    0.74    1.05
  -2  -3  20    1.57    1.38
   2  -3 -20    1.10    1.59
  -2   3 -20    1.48    1.80
  -2   3 -21   37.38    2.80
   2  -3 -21   39.46    2.50
  -2  -3  21   44.09    2.29
  -2  -3  22   15.37    1.85
   2  -3 -24   -1.24    2.04
  -2  -4 -23    7.60    2.40
  -2  -4 -22   25.33    2.44
  -2  -4 -21   46.78    2.89
  -2  -4 -20   73.22    3.26
  -2  -4 -19   41.61    2.58
  -2  -4 -18   12.68    1.72
  -2  -4 -17   58.58    2.64
  -2  -4 -16  138.25    3.24
  -2  -4 -16  141.22    3.89
   2  -4  15   25.69    1.55
  -2  -4 -15   22.69    1.77
  -2  -4 -15   23.97    1.54
  -2   4  14  329.92    4.97
   2  -4  14  328.12    5.48
   2   4 -14  320.99    5.89
  -2  -4 -14  319.30    5.97
  -2  -4 -14  307.12    5.14
  -2  -4 -13  164.83    3.16
  -2   4  13  158.35    2.93
  -2  -4 -13  162.32    3.78
   2  -4  13  163.26    3.35
   2   4 -13  160.88    3.68
   2  -4  12  246.10    4.24
  -2  -4 -12  256.01    4.08
  -2  -4 -12  243.44    4.68
   2  -4  11  110.42    2.47
  -2   4  11  107.75    2.12
  -2  -4 -11  110.07    2.82
  -2  -4 -11  111.77    2.35
  -2   4  10  177.51    2.94
  -2  -4 -10  194.25    3.82
   2  -4  10  181.47    3.35
  -2  -4 -10  201.17    3.25
   2  -4   9  629.60    8.60
  -2   4   9  638.65    8.13
  -2  -4  -9  653.67    9.13
  -2  -4  -9  652.00    8.42
  -2   4   8  875.76   10.31
  -2  -4  -8  873.96   11.33
   2   4  -8  845.35   11.31
   2   4  -7 1289.73   14.94
   2   4  -7 1269.45   16.25
  -2   4   7 1265.40   15.14
  -2  -4  -7 1259.66   16.09
  -2   4   6   69.56    1.17
   2   4  -6   63.96    1.16
   2   4  -6   72.39    1.93
  -2  -4  -6   70.73    1.83
   2   4  -5 1005.57   11.56
   2   4  -5  996.87   12.56
  -2   4   5  972.84   11.41
   2   4  -4 1280.82   16.04
   2   4  -4 1307.28   15.26
  -2   4   4 1290.62   14.95
   2   4  -3  718.97    9.56
   2   4  -3  740.30    8.94
   2   4  -2 1649.59   19.76
   2  -4   2 1606.68   19.00
   2   4  -2 1637.57   19.18
   2   4  -1  864.45   10.40
   2   4  -1  827.75   10.78
  -2  -4  -1  846.31   10.50
   2   4   0    2.94    0.57
   2   4   0    2.26    0.41
  -2   4   0    2.18    0.29
  -2   4   0    2.71    0.24
  -2  -4   0    2.06    0.56
   2   4   1  806.36   10.23
  -2   4  -1  857.69    9.75
  -2   4  -1  773.82    9.55
   2   4   1  836.08   10.09
  -2  -4   1  771.56   10.27
  -2  -4   2 1691.02   20.33
   2   4   2 1687.54   20.15
   2   4   2 1730.10   20.31
  -2   4  -2 1661.55   19.70
  -2   4  -3  711.26    8.65
  -2  -4   3  737.03    8.89
  -2  -4   3  727.43    9.44
   2   4   3  722.08    9.35
  -2   4  -3  727.19    8.87
   2   4   3  731.67    9.22
   2   4   4 1213.71   15.01
   2   4   4 1195.81   15.00
  -2   4  -4 1180.31   14.66
  -2  -4   4 1222.25   14.53
  -2  -4   4 1212.31   15.18
  -2  -4   5  990.80   11.60
  -2  -4   5  987.97   12.34
   2   4   5  971.23   12.20
  -2   4  -5  974.72   11.39
  -2   4  -5  993.14   11.93
  -2   4  -6   34.75    1.16
  -2  -4   6   41.86    1.36
   2   4   6   39.72    1.29
  -2  -4   6   40.71    0.87
   2  -4  -6   37.50    0.88
  -2   4  -6   33.30    0.71
   2   4   7 1286.41   15.74
  -2  -4   7 1271.30   14.91
   2   4   7 1268.06   15.69
  -2   4  -7 1296.54   15.60
   2  -4  -7 1277.30   15.10
   2   4   8  933.85   11.82
  -2  -4   8  929.53   11.86
   2  -4  -8  908.92   11.22
   2   4   8  916.89   11.77
  -2  -4   8  908.32   10.89
  -2   4  -8  930.58   11.73
  -2   4  -8  907.67   10.77
   2   4   9  701.06    9.21
   2  -4  -9  669.57    8.71
  -2  -4   9  678.46    9.26
  -2   4  -9  680.48    9.18
  -2  -4   9  680.58    8.22
   2   4  10  192.32    3.50
  -2   4 -10  185.79    3.50
   2  -4 -10  182.74    3.13
  -2  -4  10  186.67    3.58
  -2  -4  10  197.65    2.64
   2   4  11  118.21    2.61
  -2  -4  11  114.02    2.67
  -2  -4  11  116.18    1.75
  -2   4 -11  111.58    2.69
   2  -4 -11  117.65    2.38
  -2  -4  12  262.12    4.55
   2   4  12  261.83    4.46
  -2   4 -12  247.15    4.46
   2  -4 -12  246.13    4.10
   2  -4 -13  151.57    2.99
  -2  -4  13  159.26    3.38
   2   4  13  158.26    3.25
   2   4  14  337.24    5.50
  -2  -4  14  331.56    5.64
   2  -4 -14  328.16    5.34
  -2   4 -14  338.88    5.76
   2   4  15   27.75    1.49
  -2  -4  15   28.52    1.67
   2  -4 -15   27.45    1.53
   2  -4 -16  138.50    3.56
   2   4  16  151.71    3.33
   2  -4 -16  145.26    3.28
  -2  -4  16  150.69    3.50
   2   4  17   56.99    2.03
   2  -4 -17   52.50    2.29
   2  -4 -17   56.08    2.14
   2  -4 -18   20.30    1.71
  -2  -4  18   20.31    1.63
   2  -4 -18   19.98    1.72
   2   4  18   21.43    1.50
   2   4  19   40.20    1.83
  -2  -4  19   39.29    2.11
   2  -4 -19   35.79    2.21
   2   4  20   82.04    2.52
  -2  -4  20   81.62    2.87
   2  -4 -21   46.85    2.52
  -2   4 -21   48.62    3.09
  -2  -4  21   53.13    2.42
   2  -4 -22   17.53    2.15
   2  -4 -23    6.04    1.97
   2  -4 -24   19.65    2.40
  -2  -5 -23    0.79    2.13
  -2  -5 -22   -0.18    1.95
  -2  -5 -19   13.47    1.95
  -2  -5 -18    5.80    1.57
  -2  -5 -17   63.08    2.73
   2  -5  17   61.52    2.30
  -2  -5 -16   19.78    1.81
   2  -5  16   20.83    1.54
  -2  -5 -16   21.68    1.54
  -2  -5 -15   45.33    1.82
   2  -5  15   43.15    1.86
  -2  -5 -15   42.26    2.25
  -2  -5 -14   26.31    1.42
  -2  -5 -14   24.86    1.74
   2  -5  14   28.41    1.54
   2  -5  13   82.86    2.30
  -2  -5 -13   81.85    2.09
  -2  -5 -13   77.68    2.61
  -2  -5 -12    5.03    0.89
   2  -5  12    3.29    0.82
  -2  -5 -12    4.68    1.12
   2  -5  11  105.58    2.45
  -2  -5 -11  102.40    2.75
  -2  -5 -11  105.21    2.26
  -2  -5 -10   16.97    0.95
  -2  -5 -10   16.65    1.20
   2   5 -10   18.75    1.32
  -2  -5  -9  155.91    3.27
   2   5  -9  151.69    3.31
  -2  -5  -8   59.71    1.86
   2   5  -8   63.06    2.02
   2   5  -8   62.15    1.06
  -2  -5  -7  172.92    3.32
   2   5  -7  165.95    2.31
   2   5  -7  168.98    3.41
  -2  -5  -6  498.35    7.03
   2   5  -6  479.30    5.99
   2   5  -6  485.66    7.08
  -2  -5  -5  977.37   12.10
   2   5  -5  987.38   12.29
   2  -5   4  164.15    2.59
  -2  -5  -4  169.07    3.02
   2   5  -4  169.24    2.48
   2   5  -4  167.08    3.14
  -2  -5  -3    6.70    0.67
   2   5  -3    7.12    0.46
   2   5  -3    6.63    0.76
   2  -5   3    8.86    0.51
   2   5  -2  125.40    2.57
   2   5  -2  129.38    2.19
   2   5  -1  904.31   11.19
   2   5  -1  907.13   11.58
   2  -5   1  909.60   10.74
  -2   5   0  409.11    5.00
   2   5   0  405.59    5.84
   2   5   0  424.63    5.60
   2   5   1  872.92   11.55
   2   5   1  895.20   11.34
   2   5   2  129.23    2.49
  -2  -5   2  134.42    2.28
   2   5   2  130.75    2.44
  -2  -5   3    6.09    0.48
  -2  -5   3    6.90    0.76
   2   5   3    6.15    0.66
   2   5   3    6.57    0.64
  -2   5  -3    8.74    0.58
  -2  -5   4  169.72    3.16
  -2  -5   4  175.57    2.63
   2   5   4  170.23    2.96
  -2   5  -4  174.76    2.38
  -2   5  -4  175.38    2.74
   2   5   4  176.53    3.05
  -2   5  -5  979.19   12.07
  -2  -5   5  967.07   11.75
  -2   5  -5  975.89   11.49
   2  -5  -5  987.69   11.51
  -2  -5   5  984.57   12.44
  -2   5  -6  519.70    7.00
  -2  -5   6  492.73    6.50
  -2   5  -6  522.80    6.28
  -2  -5   6  501.18    7.28
   2  -5  -6  555.61    6.52
   2  -5  -6  529.31    6.42
   2   5   6  503.77    7.12
  -2  -5   7  170.78    2.57
  -2   5  -7  180.51    2.40
  -2   5  -7  183.37    3.17
   2  -5  -7  183.24    2.63
   2   5   7  180.83    3.22
  -2  -5   7  170.21    3.32
  -2  -5   8   62.11    1.83
   2  -5  -8   66.31    1.38
  -2   5  -8   61.25    1.72
   2   5   8   63.41    1.77
  -2   5  -8   60.03    0.99
   2   5   8   64.74    1.76
  -2  -5   8   61.02    1.14
   2   5   9  156.60    3.04
  -2  -5   9  144.47    2.14
   2   5   9  145.03    2.99
   2  -5  -9  148.41    2.46
  -2   5  -9  144.31    2.91
  -2  -5   9  147.46    3.02
   2  -5 -10   20.72    1.00
  -2   5 -10   19.36    1.23
  -2  -5  10   19.76    1.26
   2   5  10   19.71    1.14
   2  -5 -10   20.18    0.93
  -2   5 -11   99.25    2.59
  -2  -5  11  100.93    2.55
   2   5  11   97.50    2.46
   2  -5 -11  109.18    2.39
   2  -5 -11  101.25    2.13
   2  -5 -12    2.18    0.84
  -2  -5  12    3.54    1.10
  -2   5 -12    2.19    1.02
   2   5  12    3.62    0.87
   2  -5 -12    2.88    0.77
   2  -5 -13   83.34    2.24
  -2   5 -13   78.64    2.44
  -2  -5  13   85.05    2.47
   2  -5 -13   81.73    2.06
   2   5  13   84.49    2.34
   2  -5 -14   26.99    1.46
  -2  -5  14   25.93    1.64
  -2   5 -14   26.50    1.70
   2  -5 -14   28.46    1.40
   2   5  14   24.79    1.50
   2  -5 -15   47.82    1.81
   2   5  15   47.46    1.90
  -2  -5  15   47.85    2.03
   2  -5 -15   41.81    1.91
  -2  -5  16   21.99    1.63
   2  -5 -16   23.03    1.48
   2  -5 -16   20.05    1.54
   2   5  16   22.90    1.52
  -2  -5  17   63.38    2.39
   2  -5 -17   62.08    2.21
   2   5  17   63.89    2.27
  -2  -5  18    5.92    1.41
   2   5  18    5.11    1.18
   2  -5 -18    4.43    1.46
  -2   5 -18    6.49    1.78
   2  -5 -18    6.53    1.31
  -2  -5  19   12.04    1.58
   2  -5 -19   13.56    1.67
   2   5  19   11.72    1.39
   2  -5 -20   11.35    1.66
  -2  -5  20   12.65    1.71
   2   5  20   11.84    1.47
   2  -5 -21    0.13    1.51
  -2  -5  21    1.95    1.60
   2   5  21    2.45    1.27
   2  -5 -22    0.61    1.53
   2  -5 -23    0.83    1.80
  -2  -6 -22   28.60    2.49
  -2  -6 -21   30.95    2.48
  -2  -6 -20   45.35    2.82
  -2  -6 -19   26.45    2.18
   2  -6  18   11.56    1.41
  -2  -6 -18   12.24    1.81
   2  -6  17    1.56    1.17
  -2  -6 -17    2.45    1.47
   2  -6  16   20.68    1.56
  -2  -6 -16   20.59    1.82
  -2  -6 -16   21.74    1.53
  -2  -6 -15    6.05    1.36
  -2  -6 -15    7.18    1.18
   2  -6  15    5.64    1.20
  -2  -6 -14   63.81    2.50
   2  -6  14   66.14    2.20
  -2  -6 -14   67.30    1.96
  -2  -6 -13  241.92    4.88
  -2  -6 -13  244.89    4.08
  -2  -6 -12  205.69    4.36
   2   6 -12  199.59    4.36
  -2  -6 -11   21.83    1.48
   2   6 -11   25.88    1.65
  -2  -6 -11   24.49    1.17
  -2  -6 -10  339.41    5.82
   2   6 -10  352.88    6.03
  -2  -6 -10  353.67    5.11
  -2  -6  -9  686.46    9.48
   2   6  -9  703.57    9.73
  -2  -6  -8  511.14    7.39
   2   6  -8  499.49    7.53
  -2  -6  -7  566.62    8.03
   2   6  -7  556.93    8.18
   2   6  -7  574.24    6.85
   2   6  -6 1220.20   15.50
  -2  -6  -6 1240.21   15.25
   2   6  -6 1208.71   14.20
  -2  -6  -5 1535.76   18.83
   2   6  -5 1534.68   19.05
   2  -6   5 1514.14   18.24
   2   6  -5 1510.62   18.01
   2   6  -4 1524.09   19.28
   2  -6   4 1581.55   18.43
  -2  -6  -4 1536.99   19.06
   2   6  -4 1526.44   18.38
   2   6  -3  160.89    2.54
   2  -6   3  154.89    2.42
  -2  -6  -3  163.88    3.04
   2   6  -3  154.45    3.05
  -2  -6  -2  196.36    3.46
   2  -6   2  209.08    2.86
   2   6  -2  201.46    3.12
   2   6  -2  195.44    3.56
  -2  -6  -1  271.73    4.44
   2   6  -1  284.68    4.56
  -2   6   1  296.50    3.59
   2   6  -1  288.17    4.20
   2  -6   1  280.03    3.72
   2   6   0 3052.87   35.17
   2  -6   0 3034.48   34.09
   2   6   0 2986.38   34.85
  -2   6  -1  270.74    3.47
   2  -6  -1  251.55    3.12
   2   6   1  266.47    4.18
   2   6   1  261.69    3.97
  -2   6  -2  232.59    3.26
   2   6   2  235.72    3.73
   2   6   2  225.38    3.73
  -2  -6   3  168.66    2.63
   2   6   3  163.58    2.92
  -2   6  -3  161.47    2.57
   2   6   3  157.76    2.92
   2   6   4 1550.56   18.91
  -2   6  -4 1579.29   18.57
   2   6   4 1543.55   19.01
  -2  -6   4 1530.26   18.45
  -2  -6   5 1542.52   18.72
  -2   6  -5 1578.08   18.24
   2   6   5 1581.12   18.66
  -2   6  -5 1611.83   17.64
  -2  -6   5 1589.48   17.95
   2   6   5 1573.95   18.53
  -2  -6   6 1242.53   14.38
   2  -6  -6 1186.89   14.16
  -2   6  -6 1180.99   14.80
   2   6   6 1213.45   14.97
  -2  -6   6 1236.06   15.24
  -2   6  -6 1179.09   14.05
  -2   6  -7  544.94    7.35
   2  -6  -7  553.12    6.62
  -2  -6   7  548.65    7.62
  -2   6  -7  536.44    6.43
   2   6   7  530.46    7.43
  -2  -6   7  552.10    6.74
  -2   6  -8  490.04    5.86
  -2  -6   8  486.93    6.13
   2   6   8  486.20    7.02
   2   6   8  475.39    7.08
   2  -6  -8  481.10    6.18
   2  -6  -8  497.24    6.41
  -2   6  -8  480.97    6.89
  -2  -6   8  495.09    7.14
   2  -6  -9  711.60    9.09
  -2  -6   9  719.19    9.78
   2   6   9  741.08    9.74
  -2  -6   9  693.81    8.60
  -2   6  -9  700.13    9.58
   2  -6  -9  710.81    8.86
   2   6   9  730.48    9.84
  -2  -6  10  393.89    6.10
   2  -6 -10  395.77    5.63
   2  -6 -10  377.46    5.32
   2   6  10  399.49    6.15
  -2   6 -10  395.19    6.02
   2  -6 -11   27.19    1.06
   2   6  11   28.53    1.44
  -2   6 -11   25.66    1.51
  -2  -6  11   28.87    1.56
   2  -6 -11   27.57    1.22
   2  -6 -12  212.56    3.82
  -2   6 -12  218.67    4.16
   2   6  12  214.79    4.14
  -2  -6  12  213.62    4.18
   2  -6 -12  208.22    3.53
  -2   6 -13  214.26    4.36
   2  -6 -13  238.35    3.91
   2   6  13  228.26    4.35
   2  -6 -13  216.97    4.09
  -2  -6  13  227.87    4.44
   2  -6 -14   56.00    1.80
   2  -6 -14   57.75    2.03
  -2  -6  14   53.09    2.17
   2   6  14   55.24    2.07
  -2  -6  15   10.19    1.43
   2  -6 -15    8.83    1.22
   2  -6 -15    7.75    1.09
   2   6  15    9.50    1.32
   2  -6 -16   14.10    1.24
   2   6  16   14.50    1.41
   2  -6 -16   13.40    1.36
  -2  -6  16   15.32    1.60
   2  -6 -17    0.86    1.10
  -2  -6  17    2.21    1.27
   2  -6 -17    1.18    1.19
   2   6  17    1.30    1.17
  -2  -6  18   20.84    1.79
   2   6  18   21.67    1.62
   2  -6 -18   18.19    1.45
   2  -6 -18   19.19    1.70
   2  -6 -19   26.16    1.88
   2   6  19   25.46    1.78
  -2   6 -19   28.63    2.51
  -2  -6  19   25.64    1.88
  -2  -6  20   40.25    2.25
   2  -6 -20   38.00    2.23
   2   6  20   40.62    1.99
  -2  -6  21   35.86    2.32
   2  -6 -21   32.29    2.22
   2   6  21   33.81    1.97
   2  -6 -22   26.17    2.23
  -2  -7 -23   36.75    2.83
  -2  -7 -22    7.67    2.03
  -2  -7 -21    1.64    1.86
  -2  -7 -20   12.77    2.07
   2  -7  19    7.75    1.49
  -2  -7 -19    8.97    1.81
   2  -7  18    0.35    1.23
  -2  -7 -18    0.89    1.58
   2  -7  17   74.26    2.62
  -2  -7 -17   76.28    2.97
   2  -7  16   30.84    1.77
  -2  -7 -16   27.28    2.05
  -2  -7 -16   29.41    1.60
  -2  -7 -15  100.66    3.15
  -2  -7 -15  105.50    2.60
  -2  -7 -14  257.10    4.37
  -2  -7 -14  264.72    5.33
  -2  -7 -13    3.72    1.23
  -2  -7 -13    3.25    1.01
   2   7 -13    3.16    1.34
  -2  -7 -12   63.48    2.34
   2   7 -12   60.26    2.41
  -2  -7 -12   65.18    1.82
  -2  -7 -11  191.69    4.06
  -2  -7 -11  188.49    3.28
   2   7 -11  187.95    4.18
  -2  -7 -10  110.78    2.89
   2   7 -10  107.52    3.06
   2   7  -9  137.22    2.01
   2  -7   9  137.22    2.79
  -2  -7  -9  153.67    3.35
   2   7  -9  156.11    3.50
   2  -7   8  283.84    4.47
   2   7  -8  289.22    3.72
   2   7  -8  270.83    5.09
  -2  -7  -8  283.18    4.92
  -2  -7  -7    4.70    0.88
   2   7  -7    4.12    0.96
   2   7  -7    4.44    0.40
   2  -7   7    4.02    0.71
   2   7  -6  388.96    5.07
  -2  -7  -6  388.26    5.95
   2   7  -6  395.10    6.23
   2  -7   6  374.51    5.38
   2   7  -5  257.48    4.54
   2   7  -5  263.31    3.72
  -2  -7  -5  263.73    4.40
   2  -7   5  253.61    3.83
   2   7  -4  197.38    3.03
  -2  -7  -4  198.00    3.54
   2   7  -4  196.84    3.73
   2  -7   4  192.45    3.00
   2   7  -3  100.68    2.46
   2  -7   3  107.32    1.84
  -2  -7  -3  102.58    2.33
   2   7  -3  102.33    1.96
   2  -7   2  301.98    3.97
  -2  -7  -2  294.51    4.70
   2   7  -2  292.39    4.34
   2   7  -2  285.86    4.79
   2   7  -1  954.83   12.20
  -2   7   1  973.40   11.53
   2   7  -1  959.45   12.62
  -2  -7  -1  982.78   12.55
   2  -7   1  989.04   11.61
   2   7   0   51.70    1.61
   2   7   0   49.08    1.39
  -2  -7   0   48.90    1.54
  -2   7   0   45.83    1.00
   2  -7   0   47.56    0.87
   2   7   1  973.18   12.60
   2  -7  -1  983.25   11.47
  -2   7  -1 1001.94   11.90
   2   7   1 1011.63   12.53
   2   7   2  272.86    4.30
  -2   7  -2  269.49    3.80
   2   7   2  268.79    4.33
   2   7   3   96.07    2.21
  -2   7  -3  102.71    1.90
   2   7   3   94.42    2.20
   2   7   4  175.12    3.27
  -2   7  -4  178.56    2.92
   2   7   4  179.74    3.20
  -2   7  -5  253.66    4.01
   2   7   5  267.62    4.41
   2   7   5  266.16    4.20
   2   7   6  390.91    5.65
  -2   7  -6  397.78    4.76
  -2   7  -6  379.92    5.51
   2   7   6  365.58    5.77
   2  -7  -6  359.14    4.73
  -2  -7   7    3.26    0.85
   2  -7  -7    4.59    0.42
   2   7   7    3.75    0.81
  -2   7  -7    4.16    0.32
  -2   7  -7    4.09    0.79
   2  -7  -8  305.00    4.10
  -2   7  -8  280.64    3.61
  -2  -7   8  297.24    4.88
  -2   7  -8  280.96    4.65
   2  -7  -8  290.03    3.85
   2   7   8  297.95    4.68
  -2   7  -9  148.27    2.98
   2  -7  -9  146.06    2.43
   2   7   9  158.79    3.19
  -2  -7   9  157.58    3.15
   2   7   9  162.27    3.01
   2  -7  -9  144.82    2.22
   2   7  10  114.82    2.69
   2   7  10  110.02    2.77
   2  -7 -10  116.63    2.07
  -2  -7  10  107.06    2.74
  -2   7 -10  110.11    2.75
   2  -7 -10  116.43    2.32
  -2   7 -11  182.51    3.76
   2  -7 -11  189.68    3.29
   2  -7 -11  181.26    2.99
   2   7  11  181.12    3.78
  -2  -7  11  184.03    3.75
  -2  -7  12   62.57    2.21
   2  -7 -12   57.23    1.56
  -2   7 -12   59.01    2.14
   2  -7 -12   62.21    1.83
   2   7  12   63.60    2.14
   2  -7 -13    3.97    0.94
   2  -7 -13    4.03    0.87
  -2   7 -13    4.17    1.28
   2   7  13    4.52    1.12
   2  -7 -14  279.38    4.87
  -2  -7  14  276.81    5.28
   2  -7 -14  281.56    4.55
   2  -7 -15   96.46    2.69
   2  -7 -15   96.81    2.39
   2   7  15  102.78    2.96
   2  -7 -16   31.78    1.71
   2  -7 -16   31.87    1.53
   2   7  16   31.00    1.85
  -2  -7  16   29.85    1.88
  -2  -7  17   76.38    2.75
   2   7  17   75.51    2.65
   2  -7 -17   73.85    2.29
   2  -7 -17   76.08    2.59
  -2  -7  18    0.64    1.37
   2  -7 -18    0.18    1.09
   2  -7 -18    0.66    1.24
   2  -7 -19    9.15    1.51
  -2  -7  19    8.91    1.59
   2   7  19   10.24    1.50
   2  -7 -20   12.17    1.68
   2   7  20   10.77    1.59
  -2  -7  20   11.88    1.74
  -2   7 -20    7.34    2.23
   2  -7 -21    3.05    1.61
   2   7  21    2.77    1.41
  -2  -8 -22   27.36    2.59
  -2  -8 -21    1.19    1.70
  -2  -8 -20   54.11    2.92
  -2  -8 -19   10.56    1.90
   2  -8  19    8.79    1.56
  -2  -8 -18   87.65    3.23
   2  -8  18   83.88    2.85
  -2  -8 -17    2.07    1.53
  -2  -8 -16   57.04    2.61
  -2  -8 -16   54.85    1.88
  -2  -8 -15  116.08    2.68
  -2  -8 -15  112.61    3.45
  -2  -8 -14  236.45    4.10
  -2  -8 -14  227.39    4.99
  -2  -8 -13   54.95    2.26
  -2  -8 -13   55.06    1.73
  -2  -8 -12  196.43    4.32
   2   8 -12  204.67    4.58
  -2  -8 -12  198.06    3.45
   2   8 -11   90.60    2.89
  -2  -8 -11   97.71    2.83
  -2  -8 -11   92.49    2.12
   2  -8  11   91.90    2.39
   2  -8  10  259.26    4.34
   2   8 -10  256.28    5.04
  -2  -8 -10  259.33    4.77
   2   8 -10  245.29    3.21
   2  -8   9  270.08    4.35
   2   8  -9  255.71    3.39
   2   8  -9  265.47    5.03
   2  -8   8  148.83    2.90
  -2  -8  -8  159.98    3.33
   2   8  -8  160.17    2.34
   2   8  -8  152.00    3.59
   2  -8   7   19.62    1.00
   2   8  -7   17.78    1.33
  -2  -8  -7   21.21    1.24
   2   8  -7   18.81    0.70
   2   8  -6   74.03    1.49
  -2  -8  -6   76.17    2.12
   2   8  -6   70.94    2.25
   2   8  -5   16.48    0.74
   2   8  -5   17.05    1.25
  -2  -8  -5   17.69    1.10
   2  -8   5   14.90    0.83
   2   8  -4  645.16    8.28
   2   8  -4  635.18    9.09
   2  -8   4  631.59    8.19
  -2  -8  -4  653.53    8.91
   2  -8   3 1328.35   15.81
   2   8  -3 1307.59   16.91
  -2  -8  -3 1331.86   16.67
   2   8  -3 1306.88   16.15
   2  -8   2  490.02    5.92
   2   8  -2  495.31    6.44
  -2  -8  -2  489.77    6.79
   2   8  -2  486.24    6.97
   2  -8   1  321.49    4.15
   2   8  -1  318.29    5.19
   2   8  -1  325.74    4.79
   2  -8   0   87.36    1.41
  -2  -8   0   88.03    2.16
  -2   8   0   88.27    1.60
   2   8   0   92.74    2.08
   2   8   0   88.31    2.22
   2  -8  -1  309.33    3.88
   2   8   1  335.17    5.08
  -2  -8   1  326.45    5.07
  -2   8  -1  315.12    4.35
   2   8   1  323.95    4.91
  -2  -8   2  510.66    7.10
   2   8   2  504.57    6.95
   2   8   2  488.10    6.89
  -2   8  -2  505.30    6.35
  -2  -8   3 1294.27   16.51
   2   8   3 1324.61   16.36
  -2   8  -3 1330.77   15.94
   2   8   4  620.47    8.51
   2   8   4  622.80    8.63
  -2   8  -4  612.79    8.13
   2   8   5   24.71    1.27
   2   8   5   24.54    1.16
  -2   8  -5   23.40    1.12
   2   8   6   68.57    1.97
   2   8   6   70.58    1.79
  -2   8  -6   65.93    1.76
   2   8   7   26.18    1.24
  -2   8  -7   27.98    0.69
  -2   8  -7   26.04    1.23
   2  -8  -7   25.45    0.71
  -2   8  -8  168.48    3.27
   2  -8  -8  160.72    2.34
  -2   8  -8  163.92    2.22
   2   8   9  251.05    4.61
  -2   8  -9  265.84    4.48
   2   8   9  261.21    4.36
   2  -8  -9  257.36    3.49
  -2   8  -9  239.00    3.14
   2  -8  -9  284.28    3.81
  -2  -8   9  220.45    4.38
  -2  -8  10  258.64    4.69
   2  -8 -10  250.22    3.68
   2   8  10  263.04    4.82
  -2   8 -10  259.82    4.64
   2  -8 -10  259.91    4.01
  -2   8 -11   74.26    2.38
  -2  -8  11   79.19    2.40
   2  -8 -11   79.75    1.91
   2   8  11   79.51    2.45
   2  -8 -11   76.25    1.67
   2   8  12  200.66    4.21
   2  -8 -12  199.20    3.27
  -2  -8  12  202.68    4.18
  -2   8 -12  199.20    4.17
  -2  -8  13   69.07    2.43
   2  -8 -13   66.54    1.98
   2   8  13   67.81    2.38
   2  -8 -13   63.51    1.72
   2   8  14  249.54    4.96
   2  -8 -14  249.04    4.11
   2   8  15  133.34    3.44
   2  -8 -15  128.16    3.00
  -2  -8  15  134.18    3.52
   2  -8 -15  123.36    2.72
   2  -8 -16   56.49    2.13
   2   8  16   54.56    2.36
   2  -8 -16   56.50    1.87
  -2  -8  16   54.07    2.39
   2   8  17    0.96    1.33
  -2  -8  17    0.78    1.39
   2  -8 -17    1.30    1.09
   2  -8 -17    0.96    1.12
   2  -8 -18   71.87    2.54
  -2  -8  18   69.99    2.67
   2   8  18   72.02    2.76
   2   8  19   11.55    1.59
  -2  -8  19   11.88    1.73
  -2  -8  20   56.34    2.61
   2   8  20   56.12    2.55
   2   8  21    1.54    1.53
  -2  -9 -21    2.77    1.84
  -2  -9 -20   -0.04    1.68
  -2  -9 -19   18.04    1.98
  -2  -9 -18    0.87    1.70
  -2  -9 -17   91.26    3.35
  -2  -9 -16   14.29    1.31
  -2  -9 -16   12.54    1.65
   2  -9  15    4.78    1.26
  -2  -9 -15    7.36    1.47
  -2  -9 -15    6.89    1.07
   2  -9  14   24.74    1.70
  -2  -9 -14   25.38    1.91
  -2  -9 -14   26.18    1.44
  -2  -9 -13   61.12    2.53
  -2  -9 -13   63.32    1.93
  -2  -9 -12   74.77    2.58
  -2  -9 -12   75.14    1.96
   2   9 -11   40.22    2.14
  -2  -9 -11   39.43    1.85
   2   9 -10   25.60    1.79
   2  -9  10   30.89    1.42
  -2  -9 -10   27.43    1.65
   2   9  -9   27.24    0.76
  -2  -9  -9   24.42    1.47
   2  -9   9   25.01    1.25
   2   9  -9   27.18    1.74
   2   9  -8   18.69    1.51
   2   9  -8   18.69    0.70
   2  -9   8   19.23    1.09
  -2  -9  -8   19.81    1.33
   2   9  -7   27.39    0.92
   2   9  -7   32.01    1.68
  -2  -9  -7   30.16    1.47
   2  -9   7   29.44    1.22
   2   9  -6  117.76    2.18
   2   9  -6  114.37    3.05
  -2  -9  -6  120.45    2.80
   2   9  -5    7.18    1.09
   2  -9   5    9.44    0.74
   2   9  -5    7.05    0.64
  -2  -9  -5    8.15    0.98
   2   9  -4   12.82    1.17
   2   9  -4   11.72    0.79
  -2  -9  -4   12.07    1.04
   2   9  -3   19.11    1.30
   2   9  -3   17.46    0.94
   2  -9   3   15.16    0.76
  -2  -9  -3   18.22    1.14
   2  -9   2   43.89    1.09
  -2  -9  -2   41.11    1.56
   2   9  -2   43.31    1.38
  -2   9   2   39.69    0.88
   2   9  -2   42.15    1.69
   2   9  -1   51.35    1.81
  -2   9   1   55.10    1.18
   2   9  -1   50.81    1.56
  -2  -9  -1   50.84    1.71
   2  -9   1   56.57    1.17
  -2  -9   0   72.69    2.01
   2   9   0   68.35    2.05
   2  -9   0   61.58    1.18
  -2   9   0   62.00    1.39
   2   9   0   70.58    1.89
   2   9   1   55.68    1.84
   2  -9  -1   61.34    1.04
  -2  -9   1   55.29    1.81
  -2   9  -1   65.28    1.45
   2   9   1   50.69    1.69
  -2   9  -2   38.09    1.18
   2   9   2   36.62    1.42
  -2  -9   2   39.43    1.56
   2   9   2   37.15    1.48
   2   9   3   16.42    1.05
   2   9   3   16.97    1.08
  -2   9  -3   15.21    0.87
  -2  -9   3   17.20    1.12
   2   9   4   11.36    0.97
  -2  -9   4   12.62    1.02
   2   9   4   10.77    0.99
  -2  -9   5    5.93    0.87
   2   9   5    3.67    0.77
   2   9   5    5.81    0.81
   2   9   6  110.68    2.79
  -2  -9   6  110.22    2.66
   2   9   6  116.00    2.55
   2   9   7   30.73    1.32
   2  -9  -7   27.51    0.68
  -2   9  -7   32.51    1.43
   2   9   8   17.34    1.12
  -2   9  -8   16.90    0.56
  -2   9  -8   15.74    1.22
   2  -9  -8   15.55    0.65
   2   9   9   26.77    1.35
  -2   9  -9   25.13    1.43
   2  -9  -9   23.53    0.89
   2  -9  -9   23.72    0.73
  -2   9  -9   24.89    0.59
   2   9  10   29.94    1.46
   2  -9 -10   30.14    0.92
   2  -9 -10   31.91    1.11
   2   9  10   27.56    1.59
  -2   9 -10   29.46    1.62
   2  -9 -11   43.18    1.18
  -2   9 -11   40.08    1.91
   2   9  11   37.35    1.85
   2  -9 -12   85.84    2.07
   2  -9 -12   78.55    1.74
  -2  -9  12   74.72    2.55
  -2   9 -12   82.61    2.64
   2   9  12   70.76    2.54
   2   9  13   63.99    2.43
   2  -9 -13   70.54    1.77
  -2  -9  13   62.73    2.50
  -2  -9  14   28.85    1.97
   2  -9 -14   30.68    1.49
   2  -9 -14   30.13    1.33
   2   9  14   26.63    1.78
  -2  -9  15    5.32    1.49
   2  -9 -15    5.61    1.05
   2  -9 -15    5.95    0.96
   2   9  15    6.92    1.36
   2  -9 -16   10.18    1.26
   2  -9 -16   10.47    1.14
   2   9  16   12.73    1.54
   2  -9 -17   88.88    2.69
   2   9  17   92.39    3.15
  -2  -9  17   87.53    3.05
   2  -9 -18    0.07    1.20
   2   9  18    0.13    1.36
  -2  -9  18   -0.43    1.50
   2   9  19   21.98    1.88
  -2  -9  19   19.28    2.05
   2   9  20    0.03    1.42
   2   9  21    4.07    1.53
  -2 -10 -20    5.07    1.80
  -2 -10 -19   42.08    2.55
  -2 -10 -18   72.79    3.16
   2 -10  17   29.12    1.95
  -2 -10 -17   29.21    2.08
  -2 -10 -16   63.18    2.76
   2 -10  16   70.03    2.58
  -2 -10 -16   66.54    2.09
  -2 -10 -15   33.46    2.03
   2 -10  15   34.83    1.93
  -2 -10 -15   33.65    1.56
   2 -10  14   96.83    2.81
  -2 -10 -14  101.28    2.42
  -2 -10 -14  100.97    3.17
   2 -10  13  311.60    5.51
  -2 -10 -13  311.12    5.89
  -2 -10 -13  313.25    4.93
   2 -10  12  446.65    6.86
  -2 -10 -12  423.89    6.24
  -2 -10 -12  438.46    7.42
   2  10 -11   58.25    2.62
  -2 -10 -11   63.30    2.32
   2 -10  11   61.69    2.08
   2 -10  10  221.46    4.03
   2  10 -10  219.30    4.88
  -2 -10 -10  217.06    4.43
   2  10 -10  219.08    3.00
   2  10  -9  129.15    3.51
   2 -10   9  121.47    2.70
  -2 -10  -9  127.71    3.10
   2  10  -9  127.73    2.07
   2  10  -8  184.31    4.18
  -2 -10  -8  184.24    3.85
   2 -10   8  174.31    3.33
   2  10  -8  185.69    2.86
   2  10  -7  418.41    7.15
   2 -10   7  417.36    6.27
   2  10  -6  308.94    4.56
   2 -10   6  307.69    4.71
   2  10  -6  313.08    5.69
  -2 -10  -6  324.85    5.35
   2  10  -5  262.56    4.91
   2 -10   5  262.34    4.04
   2  10  -5  264.01    4.07
  -2 -10  -5  257.60    4.60
   2  10  -4  303.45    5.38
   2 -10   4  289.63    4.35
  -2 -10  -4  296.69    5.01
   2  10  -4  302.87    4.59
   2  10  -3  131.80    3.13
  -2 -10  -3  133.16    2.90
   2  10  -3  137.83    2.65
   2 -10   3  132.97    2.29
   2  10  -2  395.52    6.21
   2  10  -2  393.02    5.66
  -2 -10  -2  400.25    5.98
   2 -10   2  381.74    5.05
   2  10  -1  395.26    6.06
   2  10  -1  387.27    6.41
   2 -10   1  398.93    5.27
  -2 -10  -1  406.19    6.22
  -2 -10   0  205.22    3.84
   2  10   0  206.98    3.74
   2 -10   0  206.70    2.90
   2  10   0  200.04    3.93
  -2  10   0  205.58    3.21
  -2 -10   1  441.68    6.55
   2  10   1  421.95    6.33
  -2  10  -1  420.65    5.85
   2 -10  -1  412.41    5.24
   2  10   1  433.36    6.52
   2  10   2  380.02    5.90
   2 -10  -2  374.28    4.61
  -2  10  -2  377.24    5.47
  -2 -10   2  371.65    5.97
   2  10   2  382.09    5.93
  -2 -10   3  121.21    2.80
   2  10   3  118.51    2.80
  -2  10  -3  122.58    2.45
   2  10   3  117.65    2.69
   2  10   4  352.42    5.47
  -2  10  -4  337.17    5.24
  -2 -10   4  356.96    5.69
   2  10   4  344.99    5.71
  -2  10  -5  246.00    4.13
   2  10   5  248.16    4.27
  -2 -10   5  250.16    4.45
   2  10   5  247.54    4.57
   2  10   6  307.92    4.92
  -2 -10   6  314.20    5.25
   2  10   7  466.51    6.86
  -2  10  -7  456.66    6.95
  -2 -10   7  468.16    7.15
  -2 -10   8  144.99    3.23
  -2  10  -8  138.84    3.09
   2  10   8  153.28    3.05
  -2  10  -8  146.75    2.10
  -2  10  -9   94.87    2.62
   2  10   9  101.31    2.45
  -2  10  -9   93.65    1.48
   2 -10 -10  241.11    3.52
  -2  10 -10  244.78    4.65
   2  10  10  251.61    4.29
   2 -10 -10  240.03    3.22
   2  10  11   54.05    1.89
   2 -10 -11   49.85    1.22
  -2  10 -11   50.46    2.18
   2  10  11   49.28    2.13
   2 -10 -11   51.91    1.47
   2  10  12  389.75    6.87
   2 -10 -12  381.01    5.34
   2 -10 -13  333.03    4.93
   2  10  13  326.92    6.18
  -2 -10  14   78.16    2.81
   2  10  14   85.14    2.90
   2 -10 -14   80.57    1.93
   2 -10 -14   81.01    2.24
  -2 -10  15   44.47    2.28
   2 -10 -15   44.01    1.77
   2  10  15   41.25    2.20
   2 -10 -16   67.93    2.23
   2  10  16   66.72    2.73
  -2 -10  16   71.58    2.76
  -2 -10  17   32.78    2.11
   2  10  17   31.89    2.10
   2 -10 -17   32.00    1.80
  -2 -10  18   63.17    2.77
   2  10  18   67.06    2.91
  -2 -10  19   46.70    2.56
   2  10  19   52.79    2.60
   2  10  20    3.70    1.66
   2  10  21   28.12    2.27
   2  10  22   27.30    2.22
   2 -11  18    3.60    1.51
  -2 -11 -18    2.94    1.54
  -2 -11 -17    7.97    1.63
   2 -11  17    8.07    1.54
  -2 -11 -16   23.13    1.41
  -2 -11 -16   24.99    1.89
   2 -11  16   24.93    1.86
   2 -11  15   48.77    2.23
  -2 -11 -15   45.55    1.75
  -2 -11 -15   49.70    2.47
  -2 -11 -14   54.37    1.81
  -2 -11 -14   55.44    2.45
   2 -11  14   56.14    2.22
  -2 -11 -13    9.34    1.06
  -2 -11 -13    8.85    1.48
  -2 -11 -12   15.88    1.09
  -2 -11 -12   16.68    1.60
   2 -11  12   16.99    1.42
   2 -11  11   11.04    1.24
  -2 -11 -11   13.02    1.40
  -2 -11 -10   13.94    1.36
   2  11 -10   14.96    1.72
   2 -11  10   12.40    1.20
   2  11  -9   15.52    1.64
   2 -11   9   13.79    1.15
  -2 -11  -9   13.58    1.31
   2  11  -9   14.05    0.72
   2 -11   8   46.70    1.64
   2  11  -8   48.64    2.22
  -2 -11  -8   53.76    2.05
   2  11  -8   52.26    1.34
  -2 -11  -7    0.95    0.94
   2  11  -7    1.49    1.15
   2  11  -7    1.43    0.60
   2 -11   7    1.79    0.87
   2  11  -6   49.38    2.12
   2  11  -6   49.95    1.45
  -2 -11  -6   47.71    1.85
   2 -11   6   49.38    1.51
   2 -11   5    7.69    0.85
  -2 -11  -5   11.15    1.13
   2  11  -5   10.35    0.85
   2  11  -5   11.48    1.31
   2  11  -4   52.13    2.11
   2  11  -4   53.33    1.63
  -2 -11  -4   51.27    1.86
  -2 -11  -3   59.38    1.97
  -2  11   3   62.09    1.13
   2  11  -3   58.14    1.79
   2  11  -3   54.48    2.18
   2 -11   3   65.71    1.56
  -2 -11  -2   82.93    2.29
   2  11  -2   78.15    2.11
  -2  11   2   85.22    1.57
   2  11  -2   81.17    2.50
   2 -11   2   81.77    1.68
   2  11  -1  116.65    2.64
   2  11  -1  116.56    2.90
   2 -11   1  112.63    1.98
  -2 -11  -1  114.25    2.71
  -2  11   1  109.53    2.06
  -2  11   0  188.85    3.05
   2 -11   0  188.71    2.69
   2  11   0  165.27    3.43
   2  11   0  169.18    3.66
  -2 -11   0  163.31    3.56
  -2  11  -1  107.39    2.26
   2  11   1  121.17    2.82
   2  11   1  115.14    2.70
   2 -11  -1  114.70    1.80
  -2 -11   1  115.90    2.79
  -2  11  -2   89.73    2.10
  -2 -11   2   88.05    2.43
   2  11   2   86.48    2.38
   2 -11  -2   92.23    1.42
   2  11   2   88.41    2.43
  -2  11  -3   59.58    1.76
   2  11   3   52.03    1.91
  -2 -11   3   54.77    1.92
   2 -11  -3   61.09    0.97
   2  11   3   52.54    1.83
  -2 -11   4   51.83    1.89
   2  11   4   51.14    1.77
   2  11   4   48.00    1.87
   2  11   5   12.20    1.12
  -2  11  -5    8.12    1.02
   2  11   5   11.82    1.18
  -2 -11   5   11.97    1.19
  -2 -11   6   56.22    1.99
   2  11   6   47.54    1.99
   2  11   6   51.88    1.73
  -2  11  -6   53.06    1.88
   2  11   7    1.37    0.83
  -2 -11   7    1.89    1.04
  -2  11  -7    1.98    0.94
   2  11   8   48.04    1.70
  -2  11  -8   42.29    1.73
  -2 -11   8   48.51    1.93
   2  11   9   16.93    1.21
  -2  11  -9   15.99    1.36
  -2 -11   9   13.46    1.45
  -2 -11  10   12.52    1.49
   2  11  10   13.13    1.20
  -2  11 -10   11.29    1.34
   2 -11 -10   10.57    0.66
   2  11  11   11.82    1.18
  -2  11 -11   10.74    1.46
  -2 -11  11    8.80    1.47
   2  11  11   11.28    1.48
   2 -11 -11   10.96    0.79
   2 -11 -11   10.38    0.60
   2  11  12   18.76    1.63
   2 -11 -12   18.73    1.01
   2 -11 -12   18.51    0.90
   2 -11 -13   11.39    0.85
   2 -11 -13   11.53    1.01
   2  11  13    9.08    1.49
   2 -11 -14   51.24    1.74
   2  11  14   49.48    2.36
   2 -11 -15   50.10    1.85
   2  11  15   45.42    2.38
   2  11  16   20.93    1.90
   2  11  17    7.14    1.62
  -2 -11  17    7.41    1.62
   2  11  18    2.56    1.60
  -2 -11  18    1.61    1.60
   2  11  19   40.14    2.54
   2  11  20    0.40    1.58
   2  11  21    5.75    1.79
   2 -12  18   11.95    1.73
   2 -12  17   46.55    2.34
  -2 -12 -17   47.99    2.52
  -2 -12 -16   18.49    1.79
   2 -12  15   28.86    1.89
   2 -12  14   58.88    2.33
  -2 -12 -14   59.80    1.88
  -2 -12 -14   62.44    2.61
  -2 -12 -13   69.78    1.94
  -2 -12 -13   70.65    2.66
   2 -12  13   73.27    2.50
  -2 -12 -12   45.30    1.54
   2 -12  12   43.10    1.95
  -2 -12 -12   46.17    2.18
  -2 -12 -11  160.19    3.84
   2 -12  11  164.76    3.50
  -2 -12 -10   35.65    1.82
   2 -12  10   31.78    1.61
  -2 -12  -9   20.41    1.50
   2 -12   9   21.26    1.34
   2  12  -9   17.17    1.73
   2  12  -9   19.68    0.89
   2 -12   8  134.75    2.90
  -2 -12  -8  132.80    3.27
   2  12  -8  133.51    3.70
   2  12  -8  140.23    2.57
   2  12  -7  262.56    5.45
  -2 -12  -7  269.39    4.93
   2 -12   7  268.24    4.46
   2  12  -7  275.21    4.25
   2  12  -6  359.36    6.49
   2 -12   6  358.33    5.42
  -2 -12  -6  356.82    5.97
   2  12  -6  361.13    5.38
  -2 -12  -5  399.15    6.58
   2  12  -5  407.03    6.13
   2  12  -5  416.82    7.12
   2  12  -4  207.97    3.39
  -2 -12  -4  201.79    3.70
   2  12  -4  199.15    4.09
   2  12  -3  218.45    4.43
  -2 -12  -3  206.22    4.04
   2  12  -3  218.38    3.84
   2 -12   3  217.08    3.37
  -2 -12  -2  247.04    4.59
   2  12  -2  253.79    4.39
  -2  12   2  245.40    3.62
   2 -12   2  252.36    3.75
   2  12  -2  255.90    4.92
  -2  12   1  360.99    5.04
  -2 -12  -1  335.15    5.75
   2 -12   1  361.17    4.85
   2  12  -1  347.16    6.04
   2  12  -1  340.92    5.66
  -2 -12   0  461.63    7.19
   2 -12   0  469.53    6.02
   2  12   0  465.88    7.10
   2  12   0  468.30    7.38
  -2  12   0  463.28    6.47
  -2  12  -1  375.87    5.58
   2 -12  -1  388.53    4.93
   2  12   1  374.41    6.25
   2  12   1  362.30    6.06
  -2 -12   1  378.94    6.16
   2 -12  -2  238.85    3.23
  -2 -12   2  254.59    4.58
  -2  12  -2  243.50    4.09
   2  12   2  244.51    4.57
   2  12   3  193.35    3.96
  -2 -12   3  205.54    3.92
   2 -12  -3  189.70    2.52
  -2  12  -3  200.78    3.63
   2  12   3  195.94    3.84
   2  12   4  197.61    3.79
  -2 -12   4  195.90    3.89
   2  12   4  193.22    4.04
  -2  12  -4  187.47    3.66
   2  12   5  407.14    6.85
   2  12   5  415.80    6.48
  -2 -12   5  434.14    6.77
  -2  12  -5  419.08    6.49
   2  12   6  344.07    6.15
   2  12   6  359.78    5.68
  -2 -12   6  355.86    5.94
  -2  12  -6  347.04    5.76
   2  12   7  300.97    5.10
  -2  12  -7  305.52    5.36
   2  12   7  299.75    5.68
   2  12   8  124.43    3.35
  -2 -12   8  127.17    3.20
  -2  12  -8  119.42    3.06
   2  12   8  131.44    2.91
   2  12   9   12.13    1.15
   2 -12  -9    9.01    0.34
  -2  12  -9   11.23    1.34
  -2 -12   9   10.28    1.34
   2  12  10   44.93    1.76
  -2 -12  10   41.89    2.03
  -2  12 -10   37.00    1.95
   2 -12 -10   34.09    0.92
  -2 -12  11  162.31    3.78
   2  12  11  147.10    3.92
   2 -12 -12   37.25    1.23
   2  12  12   40.21    2.14
   2 -12 -12   37.63    1.03
  -2 -12  12   43.74    2.21
  -2 -12  13   76.75    2.81
   2  12  14   58.10    2.62
  -2 -12  14   54.13    2.55
   2 -12 -14   59.15    1.77
   2  12  15   29.09    2.12
   2  12  16   15.49    1.87
   2  12  17   52.28    2.73
   2  12  18   14.21    2.06
   2  12  19    7.07    1.85
  -2 -13 -16    5.03    1.55
   2 -13  16    5.00    1.56
   2 -13  15   24.03    1.85
   2 -13  14   22.86    1.79
  -2 -13 -14   22.65    1.87
  -2 -13 -13   11.75    1.04
  -2 -13 -13   12.54    1.60
   2 -13  13   13.49    1.55
  -2 -13 -12   38.89    1.45
  -2 -13 -12   40.87    2.12
   2 -13  12   42.40    1.94
   2 -13  11   95.15    2.66
  -2 -13 -11  107.43    3.09
  -2 -13 -10   72.60    2.53
   2 -13  10   68.46    2.23
   2 -13   9  187.69    3.65
  -2 -13  -9  182.87    4.04
  -2 -13  -8   71.76    2.36
   2  13  -8   71.73    2.81
   2  13  -7    7.37    0.85
   2 -13   7    9.25    1.10
   2  13  -7    7.38    1.45
  -2 -13  -7    7.50    1.19
   2  13  -6   80.01    2.85
   2  13  -6   76.11    2.01
   2 -13   6   82.05    2.09
  -2 -13  -6   77.77    2.43
   2  13  -5   90.04    2.27
   2  13  -5   90.87    2.98
   2 -13   5   82.86    2.07
  -2 -13  -5   92.68    2.60
  -2  13   4   47.91    0.90
   2  13  -4   54.09    1.80
  -2 -13  -4   53.11    1.93
   2  13  -4   49.46    2.20
  -2  13   3   56.64    1.20
   2  13  -3   54.73    1.86
   2 -13   3   63.01    1.59
  -2 -13  -3   56.91    1.99
   2  13  -3   54.86    2.32
  -2  13   2   20.26    0.86
  -2 -13  -2   19.03    1.29
   2  13  -2   17.68    1.50
   2 -13   2   20.05    0.95
   2  13  -2   18.90    1.22
  -2 -13  -1   74.09    2.27
   2  13  -1   77.14    2.54
   2  13  -1   69.94    2.17
  -2  13   1   59.93    1.60
   2 -13   1   59.47    1.46
  -2 -13   0   32.65    1.66
  -2  13   0   41.36    1.41
   2  13   0   30.36    1.57
   2  13   0   31.11    1.73
   2 -13   0   42.08    1.11
  -2  13  -1   58.12    1.77
  -2 -13   1   73.68    2.30
   2  13   1   72.07    2.34
   2  13   1   65.59    2.17
   2 -13  -1   61.25    1.29
  -2  13  -2   23.11    1.28
   2 -13  -2   22.82    0.70
   2  13   2   18.44    1.35
  -2 -13   2   19.68    1.39
   2  13   2   20.77    1.46
  -2  13  -3   64.09    1.99
   2  13   3   55.61    2.02
  -2 -13   3   57.38    2.07
   2 -13  -3   61.93    1.05
   2  13   3   55.82    2.11
  -2 -13   4   52.33    1.99
   2  13   4   56.07    2.00
   2  13   4   52.46    2.12
   2  13   5   88.11    2.76
  -2  13  -5   83.49    2.51
  -2 -13   5   90.85    2.67
   2  13   5   95.49    2.55
   2  13   6   75.10    2.61
  -2  13  -6   85.66    2.57
   2  13   6   80.92    2.34
  -2 -13   6   79.31    2.50
  -2  13  -7    7.84    1.26
   2  13   7    7.19    1.32
   2  13   7    6.39    1.06
  -2 -13   7    5.91    1.28
   2  13   8   67.10    2.05
   2  13   8   65.32    2.52
  -2 -13   8   70.64    2.43
  -2 -13   9  183.44    4.06
   2  13   9  185.61    4.36
  -2  13  -9  196.75    4.25
  -2 -13  10   74.12    2.50
   2 -13 -10   53.93    0.89
  -2 -13  11  105.62    3.08
   2 -13 -11   80.38    1.35
   2  13  12   40.16    2.25
  -2 -13  12   38.61    2.26
   2  13  13    9.06    1.57
  -2 -13  13   10.59    1.72
   2  13  14   20.24    1.89
  -2 -13  14   22.67    2.09
  -2 -13  15   22.34    2.15
   2  13  15   17.17    1.90
  -2 -13  16    2.68    1.74
   2  13  16    5.49    1.66
   2  13  17   26.70    2.29
   2  13  18   20.42    2.23
   2 -14  16   30.33    2.09
  -2 -14 -15   48.70    2.49
   2 -14  14   31.98    1.97
  -2 -14 -13   55.46    2.44
   2 -14  13   56.78    2.36
  -2 -14 -12   18.58    1.14
   2 -14  12   18.34    1.54
  -2 -14 -12   19.03    1.65
   2 -14  11   89.59    2.59
  -2 -14 -11   90.85    2.86
   2 -14  10   73.23    2.32
  -2 -14 -10   76.17    2.59
   2 -14   9  139.82    3.14
  -2 -14  -9  144.52    3.50
   2 -14   8   12.80    1.25
  -2 -14  -8   13.52    1.33
   2 -14   7   21.97    1.31
  -2 -14  -7   19.32    1.47
   2  14  -7   20.65    1.90
   2  14  -7   19.83    1.14
   2  14  -6   66.26    2.78
   2  14  -6   67.81    1.97
   2 -14   6   68.80    1.99
  -2 -14  -6   69.43    2.32
   2 -14   5  196.91    3.54
   2  14  -5  199.59    3.78
   2  14  -5  197.97    4.58
  -2 -14  -5  199.63    4.06
  -2 -14  -4  241.04    4.52
   2  14  -4  241.27    4.33
   2  14  -4  232.46    4.99
  -2 -14  -3  297.13    5.22
   2 -14   3  294.86    4.52
   2  14  -3  301.70    5.14
   2  14  -3  300.09    5.73
   2  14  -2  267.88    5.33
   2 -14   2  266.55    4.06
  -2 -14  -2  276.09    4.96
   2  14  -2  269.80    4.88
   2  14  -1  271.79    5.00
  -2 -14  -1  271.80    4.95
  -2  14   1  272.70    4.26
   2  14  -1  275.76    5.30
   2  14   0    2.24    0.99
   2  14   0    3.07    1.23
  -2 -14   0    3.08    1.11
  -2  14   0    3.89    0.82
  -2 -14   1  247.95    4.67
   2  14   1  232.73    4.70
   2 -14  -1  248.19    3.48
   2  14   1  249.79    4.85
  -2  14  -1  242.44    4.25
  -2  14  -2  295.80    5.02
   2  14   2  323.19    5.50
   2 -14  -2  302.05    4.03
  -2 -14   2  314.01    5.42
   2  14   2  303.19    5.58
  -2  14  -3  303.43    5.13
  -2 -14   3  294.97    5.32
   2  14   3  306.47    5.32
   2  14   4  221.68    4.32
   2  14   4  222.34    4.68
  -2  14  -4  210.34    4.22
  -2  14  -5  211.20    4.32
  -2 -14   5  221.18    4.44
   2  14   5  218.78    4.71
   2  14   6   70.54    2.22
  -2  14  -6   72.34    2.37
   2  14   6   72.60    2.65
  -2 -14   6   73.28    2.48
  -2 -14   7   24.93    1.70
   2  14   7   24.32    1.77
  -2  14  -7   26.49    1.68
  -2 -14   8   23.41    1.77
   2  14   8   22.55    1.77
  -2  14  -8   21.34    1.73
   2  14   9  140.63    3.83
  -2 -14   9  144.84    3.59
  -2  14  -9  138.14    3.69
   2  14  10   75.43    2.93
  -2 -14  10   84.35    2.84
  -2 -14  11  107.67    3.26
  -2 -14  12   25.10    1.98
   2  14  12   21.90    1.92
  -2 -14  13   46.51    2.49
   2  14  13   43.47    2.47
   2  14  14   28.40    2.22
  -2 -14  14   31.55    2.30
   2  14  15   49.27    2.73
  -2 -14  15   50.25    2.69
   2  14  16   26.45    2.27
  -2 -14  16   29.16    2.31
   2  14  17   21.57    2.26
   2 -15  16    9.03    1.72
   2 -15  15    0.36    1.53
   2 -15  14   19.16    1.81
  -2 -15 -13   16.64    1.75
   2 -15  13   14.67    1.72
   2 -15  12    5.13    1.40
  -2 -15 -12    5.24    1.43
   2 -15  11    3.44    1.21
  -2 -15 -11    4.42    1.29
   2 -15  10   16.27    1.40
  -2 -15 -10   13.97    1.47
  -2 -15  -9    6.37    1.30
   2 -15   9    7.86    1.30
  -2 -15  -8   17.82    1.52
   2 -15   8   21.19    1.50
  -2 -15  -7   17.35    1.43
   2  15  -7   16.46    1.18
   2 -15   7   17.50    1.35
  -2 -15  -6   10.08    1.24
   2 -15   6   11.14    1.13
   2  15  -6   10.95    1.08
   2  15  -6   10.33    1.71
  -2 -15  -5   38.97    1.84
   2 -15   5   38.82    1.55
   2  15  -5   39.56    1.68
   2  15  -5   40.30    2.27
   2  15  -4    3.35    1.06
  -2 -15  -4    3.86    1.10
   2 -15   4    4.61    0.97
   2  15  -4    3.45    1.43
  -2 -15  -3    7.35    1.22
   2  15  -3    9.16    1.48
   2  15  -3    7.83    1.17
  -2 -15  -2   46.21    1.97
   2  15  -2   44.92    1.92
   2 -15   2   49.57    1.43
   2  15  -2   43.70    2.24
   2  15  -1    2.45    1.30
   2  15  -1    3.06    1.08
   2 -15   1    2.51    0.70
  -2 -15  -1    3.05    1.12
   2  15   0   37.50    1.87
  -2 -15   0   38.31    1.80
   2  15   0   35.91    2.02
   2 -15   0   35.79    1.11
  -2 -15   1    2.33    1.03
   2 -15  -1    1.68    0.58
   2  15   1    3.24    1.26
   2  15   1    1.89    1.13
   2 -15  -2   48.38    1.08
   2  15   2   46.83    2.06
  -2 -15   2   46.19    1.98
   2  15   2   41.87    2.00
   2  15   3    8.76    1.27
  -2 -15   3   10.60    1.36
   2  15   3    9.14    1.37
   2 -15  -3   13.25    0.53
  -2  15  -4    5.17    1.15
   2  15   4    4.53    1.22
   2  15   5   38.00    2.02
  -2 -15   5   41.75    2.02
  -2  15  -5   44.87    1.99
  -2  15  -6   10.86    1.39
   2  15   6    9.77    1.35
  -2 -15   6   11.09    1.50
  -2 -15   7   16.13    1.61
  -2  15  -7   15.10    1.54
  -2  15  -8   20.98    1.67
   2  15   8   18.32    1.71
  -2 -15   8   18.47    1.76
   2  15   9    4.14    1.45
   2  15  10   11.71    1.68
  -2 -15  10   12.55    1.74
  -2 -15  11    3.96    1.62
   2  15  13   13.93    1.88
  -2 -15  13   14.22    1.97
   2  15  14   13.74    1.94
  -2 -15  14   17.64    2.23
   2  15  15    0.48    1.66
  -2 -15  15    0.66    1.79
   2 -16  15   46.09    2.40
   2 -16  14   49.08    2.48
   2 -16  13   89.39    2.92
   2 -16  12   24.90    1.79
   2 -16  11   46.68    2.09
  -2 -16 -11   54.38    2.28
  -2 -16 -10   48.66    2.17
   2 -16  10   48.94    2.08
  -2 -16  -9  175.03    3.97
   2 -16   9  185.52    3.82
  -2 -16  -8  110.08    3.06
   2 -16   8  107.87    2.77
  -2 -16  -7  220.93    4.42
   2 -16   7  218.42    4.09
  -2 -16  -6   48.80    2.03
   2 -16   6   43.10    1.73
   2  16  -6   43.56    1.74
   2  16  -5   35.19    1.69
   2 -16   5   30.77    1.44
  -2 -16  -5   35.64    1.78
   2  16  -5   37.66    2.32
   2  16  -4  115.02    3.56
   2 -16   4  117.81    2.54
  -2 -16  -4  121.63    3.07
   2  16  -4  114.69    3.01
   2  16  -3   29.17    1.61
  -2 -16  -3   27.12    1.66
   2 -16   3   30.52    1.30
   2  16  -3   27.83    2.05
  -2 -16  -2   28.85    1.67
   2  16  -2   23.89    1.56
   2  16  -2   26.50    1.91
   2 -16   2   24.99    1.15
  -2 -16  -1   98.70    2.78
   2 -16   1   90.40    1.96
   2  16  -1   92.34    2.81
   2  16  -1  100.16    3.07
   2 -16   0    3.53    0.71
   2  16   0    6.17    1.26
   2  16   0    6.32    1.45
  -2 -16   0    7.28    1.26
  -2 -16   1   83.72    2.62
   2  16   1   83.62    2.77
   2 -16  -1   80.71    1.62
   2  16   2   26.87    1.81
  -2 -16   2   26.04    1.63
   2  16   3   35.04    2.00
  -2 -16   3   36.98    1.85
  -2 -16   4   99.23    2.89
   2  16   4   95.53    3.09
  -2 -16   5   46.09    2.15
   2  16   5   43.54    2.22
  -2 -16   6   60.62    2.39
   2  16   6   56.43    2.53
  -2 -16   7  211.82    4.44
   2  16   7  195.67    4.77
  -2 -16   8  111.01    3.22
   2  16   8  105.24    3.50
  -2 -16   9  196.54    4.41
   2  16   9  188.73    4.80
   2  16  10   39.82    2.43
  -2 -16  10   45.81    2.35
   2  16  11   46.72    2.62
  -2 -16  11   56.50    2.62
  -2 -16  12   30.32    2.31
  -2 -16  13   82.93    3.24
   2  16  13   73.98    3.25
   2  16  14   54.28    2.99
  -2 -16  14   61.32    2.90
   2 -17  14   29.89    2.08
   2 -17  13    2.04    1.47
   2 -17  12    6.13    1.51
   2 -17  11   24.95    1.82
   2 -17  10   31.44    1.81
  -2 -17  -9   20.49    1.61
   2 -17   9   14.76    1.46
  -2 -17  -8   38.57    1.89
   2 -17   8   42.01    1.88
   2 -17   7   21.88    1.51
  -2 -17  -6    3.79    1.22
   2 -17   5   95.98    2.41
  -2 -17  -5   99.22    2.82
   2  17  -4   13.65    1.40
   2  17  -4   14.27    1.86
   2 -17   3  108.51    2.40
  -2 -17  -3  113.79    3.01
   2  17  -3  112.20    3.04
   2  17  -2    8.71    1.32
  -2 -17  -2   10.08    1.31
   2 -17   2    9.22    0.94
   2 -17   1   54.46    1.53
  -2 -17  -1   55.84    2.12
   2 -17   0   56.61    1.45
  -2 -17   0   59.95    2.22
   2  17   0   59.41    2.42
  -2 -17   1   52.66    2.11
   2 -17  -1   55.65    1.34
   2  17   2    9.71    1.48
  -2 -17   2   10.91    1.38
  -2 -17   3  115.18    3.13
   2  17   3  108.34    3.31
  -2 -17   4   11.81    1.49
  -2 -17   5   90.13    2.88
   2  17   5   83.00    3.05
  -2 -17   6    4.46    1.43
   2  17   6    3.92    1.48
  -2 -17   7   18.34    1.83
  -2 -17   8   40.91    2.21
   2  17   8   38.94    2.38
  -2 -17   9   18.62    1.85
  -2 -17  10   31.03    2.18
   2  17  10   29.82    2.19
   2  17  11   20.06    2.02
  -2 -17  11   23.50    2.11
  -2 -17  12    4.17    1.85
  -2 -17  13    2.81    1.79
   2 -18  14    1.39    1.63
   2 -18  13   44.69    2.33
   2 -18  12    7.92    1.58
   2 -18  11   54.90    2.35
   2 -18  10   17.21    1.61
   2 -18   9   75.92    2.43
  -2 -18  -7   52.31    2.14
   2 -18   7   55.37    2.00
  -2 -18  -6   48.78    2.07
   2 -18   6   41.32    1.79
   2 -18   5   92.06    2.40
  -2 -18  -5   98.43    2.80
   2 -18   4    3.89    1.01
   2  18  -4    3.58    1.24
  -2 -18  -4    4.66    1.24
  -2 -18  -3  113.05    3.02
   2  18  -3  116.27    3.25
   2 -18   3  109.66    2.44
   2  18  -2   28.85    1.91
   2 -18   2   28.24    1.24
  -2 -18  -2   28.95    1.72
  -2 -18  -1   45.28    2.04
   2  18  -1   43.95    2.19
   2 -18   1   45.11    1.42
   2  18   0  111.38    3.39
   2 -18   0  113.66    2.16
  -2 -18   0  114.06    3.04
   2 -18  -1   44.03    1.21
   2  18   1   46.04    2.33
  -2 -18   1   45.34    2.06
   2  18   2   23.55    1.96
  -2 -18   2   26.60    1.79
   2  18   3  107.76    3.53
  -2 -18   3  110.56    3.09
   2  18   4    7.90    1.59
   2  18   5   77.09    3.03
  -2 -18   5   77.74    2.74
   2  18   6   47.16    2.54
  -2 -18   6   51.48    2.33
   2  18   7   49.86    2.60
  -2 -18   7   52.35    2.40
   2  18   8   12.87    1.81
   2  18   9   70.71    3.08
  -2 -18  10   21.14    2.07
  -2 -18  11   56.19    2.74
  -2 -18  12    7.24    1.98
   2 -19  12    1.71    1.50
   2 -19  10    8.76    1.49
   2 -19   9    2.39    1.30
   2 -19   8    6.59    1.27
   2 -19   7    4.36    1.18
   2 -19   6    2.87    1.13
   2 -19   5   11.24    1.21
  -2 -19  -5   11.21    1.52
   2 -19   4    4.40    1.05
  -2 -19  -4    5.44    1.28
  -2 -19  -3   47.91    2.04
   2  19  -3   51.22    2.33
  -2 -19  -2    1.40    1.20
   2  19  -2    2.17    1.31
   2  19  -1    1.04    1.32
  -2 -19  -1    0.84    1.17
   2  19   0   23.03    1.91
   2  19   1    0.66    1.36
  -2 -19   1    2.14    1.29
   2  19   2    2.15    1.49
  -2 -19   2    1.18    1.24
   2  19   3   44.45    2.52
  -2 -19   3   50.22    2.31
  -2 -19   4    3.74    1.47
   2  19   4    3.86    1.60
  -2 -19   5   10.07    1.56
   2  19   5    9.07    1.75
   2  19   6    2.82    1.61
  -2 -19   6    4.35    1.47
  -2 -19   7    3.54    1.58
   2  19   7    2.18    1.62
  -2 -19   8    7.48    1.73
   2  19   8    5.71    1.69
   2  19   9    1.84    1.64
  -2 -19   9    3.00    1.82
  -2 -19  11   16.45    2.15
   2 -20  12    6.37    1.64
   2 -20  11   26.15    1.86
   2 -20   9   19.50    1.76
   2 -20   7   51.19    2.00
  -2 -20  -2   37.06    1.87
   2  20  -2   40.58    2.23
   2  20  -1   56.82    2.65
   2  20   0   45.37    2.41
  -2 -20   0   44.56    2.07
  -2 -20   1   66.73    2.45
   2  20   1   62.70    2.83
  -2 -20   2   34.44    2.05
   2  20   2   28.84    2.20
  -2 -20   3   38.96    2.06
   2  20   3   41.44    2.51
  -2 -20   4   40.49    2.16
   2  20   4   36.23    2.45
   2  20   5   89.14    3.57
  -2 -20   5   91.94    3.02
   2  20   6    1.17    1.66
  -2 -20   7   50.60    2.41
  -2 -20   8    0.65    1.75
  -2 -20   9   12.87    1.92
  -2 -20  10   41.41    2.61
   2  21  -1    2.75    1.70
   2  21   0   -0.92    1.56
   2  21   1    2.60    1.63
   2  21   2    3.55    1.73
  -2 -21   3   27.59    2.02
   2  21   3   26.65    2.37
  -2 -21   4    0.87    1.53
   2  21   4    0.37    1.69
  -2 -21   5    5.44    1.54
  -2 -21   6    7.28    1.81
  -2 -21   7    5.01    1.75
  -2 -21   8    4.97    1.93
  -2 -21   9    9.84    1.99
   2  22   0    0.26    1.92
   2  22   1   49.92    2.88
  -2 -22   7   42.30    2.47
  -2 -22   8    9.17    2.23
   3   0   0   -0.35    0.29
  -3   0   0   -0.01    0.48
  -3   0   0    0.19    0.35
  -3   0  -1  631.71    8.04
  -3   0   1  615.27    7.63
   3   0  -1  637.09    7.63
  -3   0  -1  626.34    7.69
  -3   0   1  628.13    8.00
  -3   0  -2 1426.04   16.94
   3   0   2 1386.85   17.19
  -3   0   2 1428.10   16.87
  -3   0  -2 1416.45   17.33
   3   0  -2 1436.05   16.86
  -3   0   2 1467.06   17.23
   3   0   3   32.71    1.07
  -3   0  -3   32.16    1.11
   3   0  -3   31.99    0.80
  -3   0  -3   31.77    0.87
  -3   0   3   32.53    1.06
   3   0   4  728.34    9.48
  -3   0   4  736.91    9.34
   3   0  -4  710.29    9.36
  -3   0  -4  738.01    9.12
  -3   0  -4  751.44    9.59
  -3   0   5  181.24    2.99
  -3   0  -5  194.85    3.31
   3   0  -5  179.02    3.09
   3   0   5  172.71    3.22
   3   0   5  188.24    2.75
  -3   0   5  185.99    2.70
  -3   0  -5  178.33    2.80
   3   0  -6  636.71    8.36
  -3   0  -6  626.35    7.99
  -3   0   6  626.92    7.81
   3   0   6  640.37    7.90
  -3   0   6  642.32    8.18
   3   0   6  616.88    8.42
  -3   0  -7  114.78    2.55
  -3   0  -7  108.42    2.13
   3   0  -7  107.97    2.32
   3   0   7  108.15    1.94
  -3   0  -7  109.97    2.02
  -3   0   7  111.24    1.88
  -3   0   7  108.60    2.17
  -3   0   8   59.39    1.29
   3   0   8   63.75    1.41
   3   0  -8   59.26    1.73
  -3   0   8   59.40    1.56
  -3   0  -8   60.12    1.89
  -3   0  -8   57.09    1.37
  -3   0  -8   57.05    1.53
  -3   0  -9  158.00    2.94
  -3   0  -9  162.37    3.41
   3   0  -9  168.96    3.19
  -3   0   9  159.32    2.92
   3   0   9  167.56    2.72
  -3   0   9  162.78    2.57
   3   0 -10  157.63    3.19
   3   0  10  164.21    2.71
  -3   0  10  155.70    2.95
  -3   0  10  160.72    2.55
   3   0 -11    1.27    0.84
   3   0  11    1.29    0.55
  -3   0  11    0.78    0.80
  -3   0  11    1.20    0.48
   3   0 -12   54.13    1.94
   3   0  12   55.95    1.45
  -3   0  12   56.74    1.78
  -3   0  12   53.41    1.32
  -3   0  13  177.40    2.95
   3   0  13  193.55    3.14
  -3   0  13  181.08    3.53
   3   0 -13  188.88    3.86
  -3   0  14   32.02    1.53
  -3   0  14   32.47    1.11
   3   0 -14   30.47    1.69
   3   0  14   34.67    1.22
  -3   0 -14   30.19    1.66
   3   0  15    8.68    0.83
  -3   0 -15   10.48    1.59
   3   0 -15    7.03    1.30
  -3   0  15    8.54    1.17
  -3   0  15    7.81    0.79
  -3   0 -16    1.54    1.43
  -3   0  16   -0.21    0.97
  -3   0  16   -0.03    0.65
   3   0  16    0.53    0.72
   3   0 -16    0.41    1.20
  -3   0 -17   -0.04    1.43
  -3   0  17    0.42    1.06
  -3   0  17   -0.05    0.65
   3   0  17    0.39    0.66
  -3   0 -18    1.98    1.60
  -3   0  18    0.17    1.17
   3   0  18    0.99    0.70
  -3   0  18    0.86    0.69
  -3   0  19   33.50    1.87
   3   0  19   31.89    1.28
  -3   0 -19   31.53    2.52
  -3   0 -20   10.59    2.05
  -3   0  20    9.49    1.54
  -3   0  21    7.72    1.56
  -3   0 -21    6.85    2.17
  -3   0  22    2.50    1.55
  -3   0  23    2.59    1.58
  -3   1  22   89.20    3.00
  -3  -1 -22   99.45    4.04
  -3  -1 -21   56.01    3.28
  -3   1  21   51.56    2.23
  -3  -1 -20   21.14    2.32
  -3   1  20   20.59    1.62
  -3  -1 -19  165.85    4.66
  -3   1  19  154.52    3.59
  -3  -1 -18   66.86    2.98
   3  -1  18   63.07    1.53
  -3   1  18   60.05    1.67
  -3   1  18   61.57    2.17
   3  -1  17   42.75    1.25
  -3   1  17   45.92    1.85
  -3   1  17   42.68    1.38
  -3  -1 -17   44.09    2.48
  -3  -1 -16   18.09    1.90
  -3   1  16   18.59    1.00
   3   1 -16   17.54    1.65
   3  -1  16   19.69    0.91
  -3   1  16   18.69    1.31
  -3  -1 -15  357.99    5.90
  -3  -1 -15  361.72    6.72
   3   1 -15  350.05    6.29
   3  -1  15  357.30    4.96
  -3   1  15  353.35    5.61
  -3   1  15  346.80    5.08
  -3  -1 -14   11.37    1.28
  -3  -1 -14   11.32    1.55
  -3   1  14   11.67    1.09
   3   1 -14   11.37    1.39
   3  -1  14   12.56    0.78
  -3  -1 -13   26.47    1.71
  -3   1  13   26.30    1.30
  -3  -1 -13   26.63    1.45
   3   1 -13   24.93    1.60
   3  -1  13   27.95    0.96
   3  -1  12   32.51    1.00
  -3  -1 -12   33.16    1.43
   3   1 -12   31.78    1.63
  -3   1  12   33.45    1.36
   3   1 -11  374.16    5.93
   3  -1  11  374.33    5.01
   3   1 -10  358.52    5.63
  -3   1  10  346.70    5.14
   3  -1  10  346.91    4.74
  -3   1   9  585.78    8.01
   3  -1   9  605.93    7.68
  -3  -1  -8  121.67    2.83
  -3   1   8  125.72    2.35
   3   1  -8  128.99    2.76
   3  -1   8  135.01    2.14
  -3   1   7  742.43    9.35
   3  -1   7  745.64    9.07
  -3  -1  -7  708.83    9.34
   3   1  -7  751.22    9.85
  -3  -1  -7  720.83    9.99
  -3   1   7  739.44    9.16
  -3   1   6 1301.46   15.59
  -3  -1  -6 1287.07   16.25
   3   1  -6 1303.93   16.04
   3  -1   6 1272.16   15.31
  -3  -1  -6 1295.92   15.62
  -3   1   6 1277.24   15.37
   3  -1   5  497.71    6.08
  -3  -1  -5  482.92    6.36
  -3  -1  -5  475.65    6.82
  -3   1   5  472.06    6.31
   3   1  -5  485.41    6.04
  -3  -1  -4  620.78    8.28
  -3   1   4  610.70    7.84
  -3  -1  -4  623.70    7.82
   3  -1   4  610.72    7.57
   3   1  -4  629.07    7.58
  -3   1   3 1123.57   13.98
  -3  -1  -3 1154.22   14.38
  -3  -1  -3 1141.31   13.96
  -3  -1  -2  149.63    2.63
  -3  -1  -2  145.46    2.34
   3   1  -2  152.08    2.21
  -3   1   2  148.53    2.21
   3   1  -1  421.89    5.30
  -3  -1  -1  415.32    5.79
   3  -1   1  410.19    5.26
  -3  -1  -1  405.10    5.40
  -3   1   1  396.46    5.58
  -3   1   0   52.55    1.29
   3   1   0   58.33    1.43
  -3  -1   0   62.10    1.22
  -3   1   0   54.55    1.12
   3   1   0   62.64    1.20
   3  -1   0   54.14    1.11
  -3  -1   0   63.35    1.53
  -3   1  -1  445.27    5.79
   3   1   1  410.59    5.83
   3   1   1  419.56    5.53
  -3  -1   1  434.03    5.53
  -3   1  -1  432.17    5.47
   3  -1  -1  450.40    5.49
  -3  -1   1  417.98    5.91
   3   1   2  137.39    2.20
  -3   1  -2  135.12    2.41
   3   1   2  136.21    2.47
   3  -1  -2  136.36    2.31
  -3   1  -2  141.38    2.14
   3  -1  -2  140.14    2.13
  -3  -1   2  145.09    2.53
   3   1   3 1258.84   15.55
  -3   1  -3 1266.65   15.08
  -3   1  -3 1259.23   15.50
   3  -1  -3 1244.79   15.30
   3   1   4  639.97    8.26
  -3   1  -4  610.01    8.19
  -3  -1   4  656.03    8.19
  -3  -1   4  601.60    7.64
  -3   1  -4  619.86    7.69
   3  -1  -4  605.48    8.00
  -3   1  -5  573.34    7.73
   3  -1  -5  547.95    7.42
   3   1   5  564.26    7.24
  -3   1  -5  553.00    7.08
  -3  -1   5  576.97    7.54
   3   1   5  555.68    7.62
  -3  -1   5  568.87    7.04
  -3   1  -6 1304.10   16.08
   3   1   6 1300.17   15.93
   3  -1  -6 1290.84   15.69
  -3   1  -6 1223.93   15.46
  -3   1  -6 1250.76   15.28
   3   1   6 1307.99   15.48
  -3  -1   6 1285.24   15.69
  -3  -1   6 1277.02   15.18
   3   1   7  847.59   11.36
   3  -1  -7  872.88   11.11
  -3  -1   7  851.22   11.09
  -3   1  -7  855.23   10.94
   3   1   7  889.62   10.89
  -3  -1   7  874.12   10.56
  -3   1  -7  855.32   10.72
  -3   1  -8  127.88    2.90
  -3  -1   8  125.75    2.54
  -3   1  -8  131.18    2.24
  -3   1  -8  122.36    2.44
   3  -1  -8  133.95    2.63
   3   1   8  133.34    2.36
  -3  -1   8  132.88    2.13
  -3   1  -9  609.03    7.93
  -3  -1   9  630.88    7.80
  -3   1  -9  629.74    8.32
  -3  -1   9  614.75    8.33
   3   1   9  624.06    8.15
  -3   1  -9  621.57    8.93
   3  -1  -9  602.52    8.40
  -3   1 -10  331.11    5.18
   3   1  10  344.93    5.01
   3  -1 -10  338.08    5.35
  -3  -1  10  341.58    4.65
  -3  -1  10  345.82    5.24
   3   1  11  388.50    5.51
  -3   1 -11  374.30    5.77
  -3  -1  11  383.47    5.78
   3  -1 -11  372.98    5.87
  -3   1 -11  389.26    6.41
  -3  -1  11  384.31    5.14
  -3   1 -12   34.59    1.78
   3   1  12   38.65    1.29
  -3  -1  12   37.87    1.07
  -3  -1  12   39.23    1.59
   3  -1 -12   33.75    1.56
  -3  -1  13   23.16    1.39
   3  -1 -13   22.57    1.43
   3   1  13   24.13    1.11
  -3  -1  13   22.18    0.90
   3   1  14   11.93    0.93
  -3  -1  14   11.08    0.73
  -3  -1  14   10.11    1.17
   3  -1 -14   12.39    1.29
   3  -1 -15  339.74    5.85
  -3  -1  15  349.09    5.66
   3   1  15  330.35    5.17
  -3  -1  15  342.84    4.80
   3   1  16   19.89    1.13
  -3  -1  16   17.37    1.48
  -3  -1  16   19.17    0.95
   3  -1 -16   18.54    1.64
  -3   1 -17   55.52    2.67
   3   1  17   52.72    1.66
  -3  -1  17   52.63    2.04
   3  -1 -17   49.24    2.19
  -3  -1  17   53.13    1.42
   3   1  18   65.71    1.91
  -3   1 -18   65.42    3.02
  -3   1 -19  160.32    4.75
  -3  -1  19  163.40    3.79
  -3  -1  20   20.22    1.73
  -3   1 -20   23.50    2.36
  -3   1 -21   49.75    3.02
  -3  -1  21   53.54    2.43
  -3  -1  22   95.51    3.17
  -3  -2 -22    3.24    2.01
  -3   2  21    2.60    1.35
  -3  -2 -21    3.03    1.90
  -3  -2 -20   48.15    2.90
  -3   2  20   49.22    2.01
  -3   2  19   16.37    1.49
  -3  -2 -19   17.58    2.17
  -3   2  18   65.60    2.25
  -3  -2 -18   65.80    3.02
  -3   2  18   67.27    1.85
  -3  -2 -17   42.15    2.45
  -3   2  17   42.36    1.76
  -3   2  16   30.40    1.54
  -3  -2 -16   33.23    2.20
   3  -2  16   30.07    0.91
  -3  -2 -15  106.49    3.41
  -3  -2 -15  109.06    2.80
   3   2 -15  110.09    3.22
   3  -2  15  108.52    1.90
  -3   2  15  108.43    2.56
   3   2 -14  333.68    6.05
  -3  -2 -14  337.79    6.37
  -3  -2 -14  346.30    5.58
   3  -2  14  346.70    4.63
  -3   2  14  343.66    5.30
  -3  -2 -13   24.16    1.69
  -3  -2 -13   24.24    1.32
  -3   2  13   23.19    1.20
   3   2 -13   23.19    1.55
   3  -2  13   22.37    0.79
  -3   2  12   85.11    2.01
  -3  -2 -12   86.62    2.70
  -3  -2 -12   92.92    2.26
   3   2 -12   87.29    2.53
   3  -2  12   85.60    1.58
   3   2 -11   45.56    1.83
  -3  -2 -11   44.51    1.85
  -3  -2 -11   45.92    1.55
   3  -2  11   48.10    1.08
  -3   2  11   45.71    1.46
   3   2 -10   33.88    1.58
   3  -2  10   30.15    0.83
  -3   2  10   31.92    1.17
  -3  -2 -10   28.76    1.20
   3   2  -9   11.40    1.09
   3  -2   9   11.26    0.54
  -3   2   9   12.23    0.82
  -3   2   8  285.01    4.08
   3  -2   8  283.59    3.78
   3  -2   7  386.21    4.93
  -3   2   7  380.18    5.16
   3  -2   6  363.19    4.61
  -3  -2  -6  357.32    5.06
   3   2  -6  351.11    4.65
   3  -2   5   50.06    1.00
  -3  -2  -5   46.83    1.50
  -3   2   5   49.21    1.12
  -3  -2  -5   46.32    1.25
   3   2  -5   46.55    1.01
  -3   2   4  923.32   11.04
  -3  -2  -4  887.41   11.68
   3   2  -4  883.96   10.88
   3  -2   4  924.93   10.85
  -3  -2  -4  892.01   11.27
  -3   2   3  794.48    9.61
  -3  -2  -3  812.84   10.23
  -3  -2  -3  816.50    9.86
   3   2  -3  827.04    9.55
  -3   2   3  804.93    9.60
  -3  -2  -2   75.33    1.81
  -3  -2  -2   76.44    1.56
   3   2  -2   76.82    1.41
  -3   2   2   84.14    1.53
   3   2  -2   72.70    1.79
  -3   2   2   81.58    1.45
  -3  -2  -1 1117.91   13.87
   3   2  -1 1156.65   13.76
   3   2  -1 1163.44   14.28
  -3   2   1 1159.21   13.82
  -3  -2  -1 1142.38   14.30
  -3   2   1 1157.68   13.71
  -3   2   0 6924.67   79.45
  -3  -2   0 7306.04   79.70
   3  -2   0 6802.75   79.55
  -3  -2   0 7007.27   80.09
  -3   2   0 6603.53   79.64
   3   2   0 6859.82   80.02
   3   2   0 6960.43   79.59
   3  -2   0 6949.94   79.45
   3   2   1 1171.38   14.39
   3  -2  -1 1160.83   13.94
   3   2   1 1180.46   14.05
  -3  -2   1 1169.15   14.46
  -3   2  -1 1179.36   13.86
   3  -2  -2   79.30    1.46
   3   2   2   69.60    1.48
  -3   2  -2   80.41    1.63
   3   2   2   67.96    1.66
  -3   2  -2   81.04    1.37
  -3  -2   2   71.38    1.76
   3   2   3  856.37   10.49
  -3   2  -3  848.73   10.32
  -3  -2   3  846.89   10.53
   3  -2  -3  839.11   10.05
  -3   2  -4  923.09   11.49
  -3  -2   4  896.40   11.56
   3  -2  -4  920.69   11.13
  -3  -2   4  912.97   10.97
  -3   2  -4  909.61   10.92
  -3   2  -5   46.38    1.41
  -3   2  -5   42.99    1.13
   3   2   5   41.52    1.37
   3  -2  -5   43.68    1.18
  -3   2  -5   44.50    1.01
  -3  -2   5   39.70    1.31
  -3  -2   5   44.36    1.01
   3   2   6  350.93    5.45
  -3   2  -6  365.98    4.83
   3  -2  -6  369.76    5.15
  -3  -2   6  369.27    5.38
   3   2   6  372.32    5.17
  -3   2  -6  366.76    5.11
  -3  -2   6  369.85    4.80
  -3   2  -6  359.93    5.54
  -3   2  -7  390.34    6.08
  -3   2  -7  402.72    5.64
   3   2   7  404.00    5.63
  -3   2  -7  394.37    5.25
  -3  -2   7  405.65    5.21
   3   2   7  416.63    6.02
   3  -2  -7  399.96    5.63
  -3  -2   7  405.65    5.86
  -3   2  -8  287.52    4.75
   3  -2  -8  275.94    4.25
  -3  -2   8  266.57    4.39
   3   2   8  272.43    4.50
  -3   2  -8  280.53    4.22
  -3   2  -8  278.40    3.84
   3   2   8  264.29    4.13
  -3  -2   8  262.39    3.73
  -3   2  -9   10.96    1.16
  -3  -2   9   13.75    0.99
   3  -2  -9   15.18    0.96
  -3  -2   9   14.48    0.65
   3   2   9   13.36    0.85
  -3   2  -9   14.24    0.66
  -3   2  -9   15.61    0.97
   3   2  10   30.12    1.16
  -3  -2  10   32.27    1.37
  -3   2 -10   28.47    1.59
   3  -2 -10   29.16    1.26
  -3  -2  10   29.84    0.89
  -3   2 -10   29.09    1.26
  -3   2 -11   46.25    1.63
  -3  -2  11   44.88    1.63
   3   2  11   45.94    1.46
   3  -2 -11   46.19    1.63
  -3  -2  11   42.41    1.08
  -3   2 -11   45.98    1.97
  -3   2 -12   83.13    2.27
   3  -2 -12   84.93    2.23
  -3  -2  12   86.72    2.32
  -3   2 -12   88.89    2.74
   3   2  12   83.93    2.04
  -3  -2  12   83.64    1.64
  -3  -2  13   31.57    1.58
   3   2  13   30.22    1.30
   3  -2 -13   28.90    1.42
  -3  -2  13   30.07    0.94
  -3   2 -13   27.72    1.51
  -3   2 -14  320.75    6.19
   3  -2 -14  323.76    5.52
   3   2  14  327.37    5.10
  -3  -2  14  319.93    4.49
  -3  -2  14  334.15    5.49
   3  -2 -15   96.09    2.80
  -3  -2  15  105.44    2.81
  -3  -2  15  103.85    1.94
   3   2  15  105.10    2.46
   3   2  16   33.94    1.45
   3  -2 -16   28.95    1.70
  -3  -2  16   28.21    1.74
  -3  -2  16   29.85    1.07
   3   2  17   44.93    1.65
  -3  -2  17   45.20    2.02
  -3  -2  17   41.55    1.22
   3  -2 -17   43.00    2.07
  -3  -2  18   68.80    2.43
   3   2  18   75.05    2.14
   3   2  19   19.95    1.30
  -3  -2  19   20.83    1.70
  -3   2 -19   22.22    2.25
  -3   2 -20   40.62    2.80
  -3   2 -21    1.79    2.00
   3  -2 -22    2.48    1.84
   3  -2 -23   12.31    2.20
  -3  -3 -22   15.06    2.48
  -3  -3 -21   24.20    2.54
  -3  -3 -20    6.92    1.99
  -3  -3 -19   68.29    3.19
  -3  -3 -18   38.56    2.44
  -3   3  18   37.47    1.71
  -3  -3 -17   88.09    3.27
  -3   3  17   86.86    2.35
  -3  -3 -16   12.10    1.69
  -3   3  16   11.45    1.15
   3  -3  16   10.48    0.50
  -3   3  15  255.80    4.35
  -3  -3 -15  264.41    5.53
  -3  -3 -15  266.50    4.72
   3   3 -15  264.04    5.28
   3  -3  15  261.23    3.48
  -3  -3 -14   40.23    2.06
   3   3 -14   34.73    1.96
  -3  -3 -14   38.98    1.67
   3  -3  14   36.50    0.86
  -3   3  14   34.91    1.44
  -3  -3 -13  115.63    3.22
   3   3 -13  115.42    3.15
  -3  -3 -13  114.64    2.69
  -3   3  13  116.34    2.40
   3  -3  13  121.22    1.84
  -3  -3 -12   18.95    1.19
  -3  -3 -12   18.96    1.49
  -3   3  12   19.33    1.00
   3   3 -12   18.99    1.48
   3  -3  12   19.44    0.63
  -3  -3 -11  338.04    5.96
  -3   3  11  328.64    4.85
   3   3 -11  332.67    5.82
   3  -3  11  337.35    4.35
   3   3 -10  154.83    3.42
  -3   3  10  160.67    2.71
  -3  -3 -10  161.75    3.56
   3  -3  10  158.70    2.28
  -3  -3 -10  159.76    2.97
  -3   3   9  116.63    2.15
   3  -3   9  121.03    1.82
  -3  -3  -9  113.49    2.86
  -3   3   8  279.73    4.00
   3  -3   8  282.86    3.69
  -3   3   7 1496.08   18.20
   3   3  -7 1496.80   18.04
  -3   3   6  343.09    4.51
   3   3  -6  335.21    4.48
   3  -3   6  351.47    4.41
   3  -3   5  180.90    2.47
   3   3  -5  162.18    3.19
   3   3  -5  180.57    2.54
  -3   3   5  160.58    2.49
  -3  -3  -5  178.07    2.96
   3   3  -4  150.18    2.91
   3  -3   4  150.56    2.17
  -3  -3  -4  152.32    2.63
   3   3  -4  153.24    2.25
  -3   3   4  145.89    2.18
  -3  -3  -3  563.00    7.76
  -3   3   3  564.33    6.99
   3  -3   3  562.69    7.01
   3   3  -3  573.39    7.81
   3   3  -3  582.02    7.13
  -3  -3  -3  564.59    7.46
  -3  -3  -2  485.01    6.71
  -3   3   2  488.55    6.00
   3   3  -2  490.32    6.12
  -3  -3  -2  455.22    6.35
   3  -3   2  453.96    6.18
   3   3  -2  482.30    6.74
   3  -3   1 1546.40   18.22
  -3   3   1 1527.50   18.12
   3   3  -1 1544.19   18.80
  -3  -3  -1 1531.55   18.91
  -3  -3  -1 1533.03   18.39
   3   3  -1 1562.38   18.29
  -3   3   1 1517.80   18.14
  -3   3   0  372.98    4.80
   3   3   0  349.64    5.27
  -3   3   0  354.25    4.69
   3   3   0  353.09    4.85
  -3  -3   0  348.86    5.29
  -3  -3   0  356.90    4.90
   3  -3   0  376.60    4.71
   3  -3  -1 1580.81   18.33
   3   3   1 1570.24   18.68
  -3   3  -1 1566.81   18.56
  -3  -3   1 1560.27   19.10
   3   3   1 1571.01   18.99
  -3   3  -1 1527.03   18.36
  -3   3  -2  503.67    6.46
   3   3   2  485.73    6.77
   3   3   2  494.72    6.51
  -3  -3   2  494.25    6.86
  -3   3  -2  495.56    6.16
   3  -3  -2  485.34    6.14
  -3   3  -3  505.59    6.94
  -3  -3   3  541.66    7.28
   3   3   3  519.74    7.14
  -3   3  -3  536.24    6.50
  -3  -3   3  513.08    6.65
   3   3   3  539.56    6.94
   3  -3  -3  496.24    6.53
  -3   3  -3  536.38    6.63
  -3   3  -4  169.12    2.83
   3   3   4  165.36    2.93
  -3  -3   4  165.66    3.03
   3  -3  -4  160.23    2.42
  -3  -3   4  159.91    2.47
  -3   3  -4  158.21    2.51
  -3   3  -5  163.28    2.70
   3  -3  -5  164.80    2.58
   3   3   5  175.83    3.07
  -3  -3   5  179.36    2.57
  -3   3  -5  168.85    2.46
  -3  -3   5  173.04    3.12
  -3   3  -6  325.97    4.35
   3   3   6  322.63    5.05
  -3   3  -6  327.15    4.70
   3  -3  -6  337.12    4.60
  -3  -3   6  333.58    5.06
  -3  -3   6  325.52    4.40
   3   3   7 1509.77   18.60
   3   3   7 1499.34   18.89
   3  -3  -7 1551.85   18.36
  -3   3  -7 1465.21   18.42
  -3  -3   7 1525.08   18.05
  -3  -3   7 1548.24   18.87
  -3   3  -7 1532.23   18.00
  -3   3  -7 1545.45   19.05
   3   3   8  287.56    4.74
  -3   3  -8  290.00    4.46
  -3   3  -8  287.70    3.94
   3  -3  -8  289.28    4.33
  -3  -3   8  286.82    3.93
   3   3   8  293.36    4.52
  -3   3  -8  301.19    4.97
  -3  -3   8  285.57    4.68
   3  -3  -9  150.44    2.81
   3   3   9  164.46    3.03
  -3   3  -9  152.71    2.43
  -3  -3   9  164.35    3.17
   3   3   9  172.56    3.33
  -3   3  -9  166.74    3.43
  -3  -3   9  166.38    2.48
  -3   3  -9  147.14    2.91
  -3   3 -10  174.76    2.57
  -3   3 -10  162.89    3.19
  -3  -3  10  165.57    3.27
   3   3  10  169.62    3.16
   3  -3 -10  165.69    3.07
  -3  -3  10  170.31    2.58
  -3   3 -11  345.48    6.07
   3  -3 -11  349.20    5.35
   3   3  11  348.71    5.48
  -3   3 -11  341.66    5.50
  -3  -3  11  354.70    5.63
  -3  -3  11  365.34    4.73
  -3  -3  12   18.94    1.32
   3   3  12   20.95    1.18
  -3  -3  12   19.33    0.73
   3  -3 -12   17.94    1.18
  -3   3 -12   21.01    1.54
  -3   3 -12   19.83    1.37
   3  -3 -13  101.56    2.55
  -3  -3  13  102.12    2.67
  -3   3 -13  110.69    2.80
  -3  -3  13  101.23    1.82
  -3   3 -13  113.44    3.24
   3   3  13  103.13    2.47
  -3   3 -14   32.36    1.81
   3  -3 -14   32.34    1.67
  -3  -3  14   36.06    1.84
   3   3  14   36.06    1.52
  -3  -3  14   36.04    1.00
  -3   3 -15  265.70    5.72
   3   3  15  285.55    4.81
   3  -3 -15  261.19    4.92
  -3  -3  15  279.38    3.90
  -3  -3  15  284.48    5.09
   3   3  16   13.30    1.16
  -3   3 -16   13.18    1.76
  -3  -3  16   14.42    1.48
  -3  -3  16   13.19    0.71
   3  -3 -16   12.70    1.29
   3   3  17   80.98    2.29
  -3  -3  17   79.73    2.58
   3  -3 -17   78.01    2.58
  -3  -3  17   82.70    1.63
  -3  -3  18   35.26    1.97
   3   3  18   35.87    1.66
   3   3  19   70.80    2.23
  -3  -3  19   70.81    2.62
  -3   3 -20    7.74    1.98
  -3  -3  20    7.40    1.50
   3   3  20    7.49    1.20
  -3   3 -21   20.68    2.43
  -3  -3  21   19.83    1.93
   3  -3 -22   11.20    1.81
   3  -3 -23   44.93    2.81
   3  -3 -24   10.45    2.28
  -3  -4 -22    7.85    2.25
  -3  -4 -21    8.93    2.21
  -3  -4 -20   40.25    2.77
  -3  -4 -19   13.38    1.98
  -3  -4 -18   20.52    2.14
  -3   4  17   47.05    1.70
  -3  -4 -17   44.78    2.53
  -3  -4 -16  112.34    3.59
  -3   4  16  105.41    2.49
  -3  -4 -15   13.84    1.61
  -3  -4 -15   12.49    1.32
  -3   4  15   13.75    1.04
  -3  -4 -14  116.90    3.41
  -3  -4 -14  120.45    2.82
   3   4 -14  124.90    3.45
  -3   4  14  121.76    2.52
  -3  -4 -13   18.57    1.29
  -3  -4 -13   19.66    1.63
  -3   4  13   18.33    1.00
   3   4 -13   17.92    1.62
   3  -4  13   16.47    0.53
  -3   4  12   10.64    0.84
  -3  -4 -12   10.50    1.25
  -3  -4 -12   10.26    1.04
   3  -4  12    9.33    0.42
   3   4 -12   10.29    1.37
  -3  -4 -11   56.38    2.16
  -3  -4 -11   58.63    1.73
  -3   4  11   61.32    1.49
   3  -4  11   58.79    1.04
  -3   4  10    0.87    0.47
  -3  -4 -10    1.15    0.68
   3  -4  10    0.88    0.27
  -3  -4 -10    1.05    0.93
  -3   4   9  422.64    5.62
   3  -4   9  433.83    5.30
  -3   4   8  731.89    9.04
   3   4  -8  718.85    8.89
   3   4  -7  548.80    6.66
  -3   4   7  532.40    6.65
   3  -4   7  537.68    6.53
   3   4  -6   32.78    1.43
   3   4  -6   32.16    0.86
  -3   4   6   35.00    0.84
   3  -4   6   36.73    0.81
   3   4  -5  145.84    2.29
   3   4  -5  141.04    3.05
   3   4  -4 1128.30   14.45
   3   4  -4 1115.29   13.55
  -3   4   4 1152.27   13.24
   3   4  -3   21.18    0.73
  -3  -4  -3   21.02    0.90
   3   4  -3   18.40    1.03
  -3  -4  -2  166.66    2.76
   3   4  -2  155.77    3.06
   3   4  -2  164.85    2.56
  -3   4   2  158.17    2.26
  -3  -4  -1  252.11    4.24
  -3   4   1  271.84    3.48
  -3  -4  -1  253.92    3.91
   3   4  -1  256.41    3.77
   3   4  -1  259.80    4.24
   3  -4   0  606.58    7.31
  -3   4   0  592.72    7.33
   3   4   0  591.39    7.66
  -3  -4   0  582.64    8.09
  -3   4  -1  272.86    3.54
   3  -4  -1  271.58    3.51
   3   4   1  269.38    4.26
  -3   4  -1  264.23    3.66
  -3   4  -1  277.87    3.78
   3   4   1  260.53    3.96
  -3  -4   1  269.00    4.33
   3   4   2  158.56    2.66
  -3   4  -2  145.84    2.43
  -3  -4   2  150.52    2.87
  -3   4  -2  148.37    2.24
   3   4   2  147.60    2.84
  -3   4  -2  150.74    2.26
  -3   4  -3   22.37    0.69
  -3   4  -3   24.99    0.98
  -3   4  -3   23.20    0.76
  -3  -4   3   24.79    1.14
   3   4   3   27.41    0.98
   3   4   3   27.88    1.13
  -3  -4   3   27.07    0.86
   3   4   4 1088.42   14.19
  -3   4  -4 1147.58   13.86
  -3  -4   4 1142.33   13.86
   3   4   4 1102.22   14.37
  -3  -4   4 1114.05   14.55
  -3   4  -4 1169.05   13.63
   3  -4  -5  152.49    2.21
  -3   4  -5  139.37    2.11
  -3   4  -5  119.21    2.65
   3   4   5  131.22    2.69
  -3  -4   5  138.22    2.28
  -3  -4   5  133.31    2.79
  -3   4  -5  147.70    2.42
   3   4   6   35.59    1.38
  -3   4  -6   36.07    1.39
   3  -4  -6   35.61    0.97
  -3   4  -6   35.73    1.18
  -3  -4   6   34.01    0.93
  -3  -4   6   35.84    1.38
  -3   4  -6   36.03    0.87
   3   4   7  585.11    7.99
  -3   4  -7  571.56    7.08
  -3   4  -7  540.29    7.56
   3  -4  -7  551.64    7.33
   3   4   7  584.20    7.91
  -3  -4   7  584.65    7.22
  -3   4  -7  577.87    8.04
  -3  -4   7  581.86    8.06
  -3   4  -8  800.33   10.42
   3   4   8  779.44   10.24
  -3   4  -8  745.78    9.87
  -3  -4   8  747.27   10.18
  -3  -4   8  738.03    9.30
   3  -4  -8  767.66    9.61
  -3   4  -8  753.52    9.22
   3   4   8  751.52   10.07
  -3   4  -9  389.46    6.36
  -3  -4   9  402.17    6.10
  -3   4  -9  408.27    5.19
   3  -4  -9  406.15    5.65
  -3  -4   9  390.40    5.24
  -3   4  -9  403.66    5.92
   3   4   9  396.28    6.07
   3   4   9  413.52    6.22
  -3   4 -10    0.48    0.89
  -3   4 -10    1.36    0.80
   3  -4 -10    1.00    0.63
  -3  -4  10    1.50    0.89
  -3   4 -10    1.27    0.35
  -3  -4  10    1.44    0.43
   3   4  10    0.95    0.71
  -3   4 -11   67.95    2.33
  -3  -4  11   66.92    2.07
  -3   4 -11   67.86    2.07
   3   4  11   66.49    1.97
  -3  -4  11   63.99    1.33
   3  -4 -11   68.15    1.79
  -3   4 -12   10.85    1.35
   3   4  12   10.15    1.03
  -3  -4  12    9.16    1.21
  -3  -4  12    8.87    0.59
   3  -4 -12   10.07    0.98
  -3   4 -13   16.64    1.57
   3   4  13   19.81    1.23
   3  -4 -13   17.72    1.26
  -3  -4  13   19.00    1.43
  -3  -4  13   18.43    0.73
  -3   4 -13   17.27    1.44
  -3  -4  14  118.55    3.06
  -3   4 -14  125.57    3.50
   3  -4 -14  116.19    2.79
   3   4  14  118.67    2.87
  -3  -4  14  118.75    1.99
  -3   4 -15    9.40    1.60
  -3  -4  15   12.24    1.51
   3  -4 -15   12.89    1.25
  -3  -4  15   12.75    0.66
  -3  -4  16  114.25    1.91
   3  -4 -16  107.92    2.90
  -3  -4  16  112.30    3.04
   3   4  16  119.68    2.91
  -3  -4  17   50.89    2.23
   3   4  17   49.69    1.98
  -3   4 -17   57.33    2.78
   3  -4 -17   53.99    2.12
  -3   4 -18   14.74    2.05
  -3  -4  18   17.69    1.71
   3   4  18   20.76    1.48
   3  -4 -18   15.41    1.55
   3   4  19   13.72    1.38
   3  -4 -19   12.93    1.66
  -3  -4  19   13.92    1.64
  -3  -4  20   38.62    2.20
   3   4  20   37.78    1.84
   3  -4 -20   34.79    2.23
   3  -4 -21    6.04    1.68
  -3  -4  21    9.77    1.71
   3  -4 -22    6.89    1.84
   3  -4 -23    7.08    1.86
  -3  -5 -22   29.49    2.81
  -3  -5 -21   10.79    2.15
  -3  -5 -20   11.05    2.01
  -3  -5 -19   43.08    2.71
  -3  -5 -18   88.89    3.45
  -3  -5 -17   97.56    3.49
  -3  -5 -16   24.82    1.99
  -3  -5 -15   86.47    3.13
  -3  -5 -15   91.31    2.45
  -3   5  15   89.29    2.11
  -3  -5 -14  295.53    5.92
  -3  -5 -14  313.61    5.07
  -3   5  14  299.28    4.62
  -3  -5 -13  335.04    6.22
  -3   5  13  321.22    4.81
   3   5 -13  312.22    6.07
  -3  -5 -13  345.07    5.30
  -3  -5 -12   24.69    1.71
  -3   5  12   23.71    1.00
  -3  -5 -12   24.18    1.25
  -3  -5 -11  868.74   11.21
  -3  -5 -11  841.61   12.14
  -3   5  11  861.41   10.73
  -3   5  10   55.23    1.28
  -3  -5 -10   52.87    2.08
  -3  -5  -9   70.93    2.28
   3   5  -9   72.12    1.31
  -3   5   9   74.87    1.44
   3   5  -8   51.37    1.95
  -3   5   8   56.39    1.12
  -3  -5  -8   52.32    1.93
   3   5  -8   54.16    1.11
  -3   5   7  645.64    7.91
   3   5  -7  639.15    8.04
   3   5  -6  230.43    4.31
  -3   5   6  228.30    3.02
  -3  -5  -6  239.31    4.23
   3   5  -6  239.56    3.29
   3   5  -5 2260.57   27.31
  -3   5   5 2232.45   25.75
   3   5  -5 2283.72   26.21
   3   5  -4  851.91   10.61
   3   5  -4  856.91    9.60
   3   5  -3 1113.99   13.39
  -3  -5  -3 1096.14   13.78
   3   5  -3 1080.63   14.18
   3   5  -2    3.99    0.48
   3   5  -2    4.25    0.75
  -3  -5  -2    3.70    0.58
  -3   5   1  297.32    3.77
  -3  -5  -1  299.54    4.40
   3   5  -1  306.80    4.77
   3   5  -1  305.70    4.27
  -3   5   0    0.20    0.27
  -3   5   0    0.55    0.32
   3   5   0    0.29    0.67
   3   5   0    0.32    0.42
   3   5   1  312.22    4.84
  -3  -5   1  307.53    4.89
  -3   5  -1  299.16    4.15
   3   5   1  320.28    4.53
  -3   5  -1  300.65    3.94
  -3   5  -2    0.72    0.46
  -3   5  -2    0.30    0.34
  -3  -5   2    0.93    0.63
  -3  -5   2    1.58    0.50
   3   5   2    1.28    0.65
  -3   5  -2    0.57    0.35
   3   5   2    1.11    0.50
  -3  -5   3 1147.60   14.47
  -3   5  -3 1144.83   13.58
   3   5   3 1118.11   14.24
  -3  -5   3 1154.48   13.79
   3   5   3 1149.25   14.16
  -3   5  -3 1117.30   13.47
  -3   5  -4  878.11   11.17
   3   5   4  900.91   11.49
  -3  -5   4  905.45   11.70
  -3  -5   4  894.59   10.94
  -3   5  -4  851.33   10.86
  -3   5  -4  877.15   10.63
   3   5   4  910.66   11.42
  -3   5  -5 2140.44   24.47
  -3  -5   5 2159.01   24.37
   3   5   5 2139.65   25.03
  -3  -5   5 2177.30   25.24
   3   5   6  243.06    4.04
  -3   5  -6  244.73    3.22
  -3  -5   6  245.19    3.46
   3  -5  -6  243.04    3.28
  -3  -5   6  244.68    4.22
  -3   5  -6  240.29    3.72
  -3  -5   7  663.18    8.27
   3  -5  -7  679.64    8.25
  -3   5  -7  653.29    8.67
  -3  -5   7  673.99    9.14
  -3   5  -7  654.24    8.02
   3   5   7  680.70    9.05
   3   5   8   46.22    1.67
  -3  -5   8   46.25    1.13
  -3   5  -8   49.80    1.01
   3  -5  -8   51.88    1.26
   3   5   8   47.42    1.60
  -3   5  -8   48.99    1.57
  -3  -5   8   45.71    1.68
   3   5   9   51.21    1.76
  -3   5  -9   51.01    1.04
   3  -5  -9   50.96    1.34
  -3   5  -9   48.51    1.69
  -3  -5   9   52.11    1.19
   3   5   9   51.91    1.71
  -3  -5   9   49.65    1.80
  -3  -5  10   57.33    1.96
   3   5  10   56.21    1.92
  -3  -5  10   60.66    1.29
  -3   5 -10   60.32    1.90
   3  -5 -10   57.35    1.53
   3   5  10   58.12    1.86
  -3   5 -10   57.10    1.12
   3   5  11  870.42   11.78
  -3  -5  11  872.41   11.83
  -3   5 -11  884.11   11.73
  -3  -5  11  888.81   10.67
  -3   5 -12   27.72    1.75
   3   5  12   26.03    1.43
  -3  -5  12   27.62    1.55
  -3   5 -12   23.05    1.52
  -3  -5  12   27.32    0.84
   3  -5 -12   24.89    1.21
  -3  -5  13  319.57    5.59
  -3  -5  13  320.44    4.36
   3  -5 -13  320.87    5.12
  -3   5 -13  329.09    5.59
   3   5  13  327.28    5.51
  -3  -5  14  290.10    3.94
   3   5  14  295.95    5.15
   3  -5 -14  292.75    4.83
  -3  -5  14  299.00    5.31
   3  -5 -15   61.55    2.05
   3   5  15   65.14    2.25
  -3  -5  15   64.78    2.45
   3   5  16   28.17    1.65
   3  -5 -16   24.66    1.62
   3  -5 -16   23.92    1.45
  -3  -5  16   26.88    1.82
   3  -5 -17   82.77    2.73
   3  -5 -17   85.97    2.64
  -3  -5  17   91.10    2.92
   3  -5 -18   84.02    2.63
   3   5  18   87.91    2.73
   3  -5 -18   83.57    2.90
  -3  -5  18   87.92    2.91
  -3   5 -19   46.80    2.86
  -3  -5  19   47.41    2.33
   3   5  19   46.58    2.07
   3  -5 -19   38.97    2.20
   3  -5 -20    6.86    1.57
  -3   5 -20    7.02    2.04
   3   5  20    9.25    1.35
  -3  -5  20   10.07    1.66
   3  -5 -21    8.31    1.73
   3  -5 -22   28.97    2.32
  -3  -6 -22    9.49    2.21
  -3  -6 -20    3.88    1.90
  -3  -6 -19   14.96    2.13
  -3  -6 -18   16.88    2.09
  -3  -6 -17   37.05    2.35
  -3  -6 -16   38.76    2.42
  -3  -6 -15   65.29    2.81
  -3  -6 -15   72.43    2.20
  -3  -6 -14    7.48    1.15
  -3  -6 -14    8.17    1.46
  -3  -6 -13   20.94    1.75
  -3  -6 -13   21.76    1.32
  -3  -6 -12  153.78    3.75
  -3  -6 -12  148.76    3.00
  -3  -6 -11   60.99    2.28
  -3  -6 -10    3.44    1.07
   3   6 -10    3.88    1.14
   3  -6   9   43.44    1.48
  -3   6   9   45.94    1.02
   3   6  -9   43.36    1.90
  -3  -6  -9   40.80    1.77
   3   6  -9   41.88    0.96
   3   6  -8   47.46    1.96
  -3  -6  -8   49.54    1.87
  -3   6   8   43.79    0.94
   3   6  -8   48.68    1.06
   3  -6   8   46.27    1.45
   3   6  -7   81.51    2.44
   3   6  -7   89.51    1.59
  -3  -6  -7   87.13    2.41
   3  -6   7   91.06    1.97
   3  -6   6  174.01    2.91
   3   6  -6  171.42    3.62
   3   6  -6  170.90    2.64
  -3  -6  -6  168.68    3.46
   3   6  -5  108.64    2.73
  -3  -6  -5  111.15    2.67
   3   6  -5  107.86    1.99
   3   6  -4   94.29    2.45
  -3  -6  -4   87.04    2.27
   3   6  -4   90.42    1.76
   3   6  -3  295.03    4.26
  -3  -6  -3  288.15    4.88
   3   6  -3  302.29    4.99
   3   6  -2  506.66    7.50
   3   6  -2  518.91    6.87
   3   6  -1  586.74    8.01
   3   6  -1  576.14    8.48
  -3   6   1  622.42    7.36
  -3   6   1  614.11    7.24
  -3   6   0   25.10    0.74
  -3   6   0   26.55    0.65
   3   6   0   30.58    1.33
   3   6   0   29.77    1.07
  -3   6  -1  612.09    7.51
  -3  -6   1  579.11    7.89
   3   6   1  581.63    7.98
   3   6   1  589.10    8.30
  -3   6  -1  602.68    7.32
  -3  -6   2  513.44    6.80
  -3   6  -2  531.82    6.41
   3   6   2  520.46    7.03
   3   6   2  502.45    7.18
  -3   6  -3  264.62    4.03
  -3  -6   3  276.83    4.04
   3   6   3  271.44    4.42
  -3   6  -3  264.35    3.81
  -3  -6   3  262.11    4.54
   3   6   3  274.49    4.35
  -3   6  -3  271.39    3.69
  -3   6  -4   95.37    1.86
   3   6   4   90.50    2.23
  -3  -6   4   87.08    2.39
  -3  -6   4   87.70    1.84
  -3   6  -4   96.19    1.63
   3   6   4   89.76    2.17
  -3   6  -5  132.08    1.96
   3   6   5  106.60    2.52
   3   6   5  111.86    2.55
  -3  -6   5  112.83    2.16
  -3  -6   5  111.40    2.68
  -3   6  -5  131.09    2.34
   3  -6  -6  159.28    2.23
   3   6   6  160.96    3.19
  -3   6  -6  172.61    2.97
  -3  -6   6  162.93    3.35
  -3   6  -6  168.11    2.42
  -3  -6   6  162.47    2.67
   3   6   7   98.16    2.40
   3  -6  -7  101.90    1.71
  -3   6  -7  101.72    2.26
  -3  -6   7   97.42    2.52
  -3  -6   7   97.66    1.87
  -3   6  -7  104.39    1.67
   3   6   8   47.36    1.70
  -3  -6   8   48.66    1.18
  -3   6  -8   46.53    0.98
  -3  -6   8   48.16    1.77
  -3   6  -8   45.36    1.59
   3   6   8   46.21    1.66
   3  -6  -8   47.88    1.15
  -3   6  -9   38.15    1.54
  -3   6  -9   38.80    0.87
  -3  -6   9   33.47    0.97
   3  -6  -9   38.38    1.10
   3   6   9   34.84    1.56
  -3  -6   9   35.79    1.64
   3   6   9   35.63    1.51
   3   6  10    4.39    0.99
  -3  -6  10    4.55    0.99
   3  -6 -10    3.60    0.65
  -3   6 -10    4.26    1.01
  -3   6 -10    3.14    0.33
  -3  -6  10    3.99    0.50
   3   6  10    4.21    0.93
  -3  -6  11   63.55    2.15
  -3  -6  11   62.66    1.31
  -3   6 -11   67.72    2.14
   3   6  11   67.21    2.14
   3  -6 -11   67.41    1.68
   3  -6 -11   65.42    1.72
   3  -6 -12  151.17    2.82
   3   6  12  148.88    3.33
   3  -6 -12  148.69    2.95
  -3  -6  12  142.54    3.34
  -3   6 -12  152.94    3.36
  -3  -6  12  140.45    2.26
   3  -6 -13   27.61    1.28
  -3   6 -13   30.79    1.73
   3  -6 -13   26.04    1.32
  -3  -6  13   24.38    0.74
  -3  -6  13   27.65    1.69
   3   6  13   27.49    1.57
   3  -6 -14    9.14    1.15
   3   6  14    7.45    1.22
   3  -6 -14    7.59    1.01
  -3  -6  14    7.83    1.41
  -3   6 -15   80.50    3.08
  -3  -6  15   83.87    2.72
   3  -6 -15   73.90    2.17
   3   6  15   83.28    2.55
  -3  -6  15   68.51    1.23
  -3   6 -16   40.49    2.59
   3  -6 -16   41.70    1.71
  -3  -6  16   44.57    2.19
   3   6  16   41.45    2.05
   3  -6 -17   35.88    1.90
   3   6  17   41.91    2.04
   3  -6 -17   39.92    1.81
  -3  -6  17   37.75    2.12
  -3   6 -18   12.95    2.19
   3  -6 -18   15.58    1.59
   3  -6 -18   14.92    1.47
   3   6  18   15.74    1.43
  -3  -6  18   16.50    1.72
   3   6  19   18.23    1.60
  -3  -6  19   15.06    1.73
   3  -6 -19   13.80    1.62
  -3   6 -19   11.10    2.20
  -3   6 -20    1.39    1.94
   3   6  20    3.92    1.32
  -3  -6  20    4.09    1.58
   3  -6 -20    4.34    1.47
   3  -6 -21   20.83    1.91
  -3  -7 -22    4.77    2.17
  -3  -7 -21    6.95    2.06
  -3  -7 -20    3.85    1.89
  -3  -7 -19    7.68    1.84
  -3  -7 -18   17.06    2.03
  -3  -7 -17   53.50    2.75
  -3  -7 -16   63.11    2.87
  -3  -7 -15  229.66    5.19
  -3  -7 -15  236.79    4.34
  -3  -7 -14  246.35    4.35
  -3  -7 -14  243.29    5.26
  -3  -7 -13   78.82    2.83
  -3  -7 -13   79.40    2.17
  -3  -7 -12   18.08    1.21
  -3  -7 -12   18.97    1.59
   3   7 -12   20.35    1.74
   3  -7  12   14.89    1.21
   3  -7  11  388.00    6.02
   3   7 -11  390.28    6.93
  -3  -7 -11  397.88    6.84
  -3  -7 -10  225.26    4.68
   3   7 -10  227.17    4.76
   3  -7  10  226.64    3.98
   3   7 -10  225.54    3.11
  -3  -7  -9  596.37    8.95
   3   7  -9  594.40    9.13
   3   7  -9  602.57    7.36
   3   7  -8  318.54    5.71
   3  -7   8  325.92    4.90
   3   7  -8  316.78    4.30
  -3  -7  -8  328.53    5.63
   3   7  -7  835.71   11.70
   3  -7   7  821.43   10.66
  -3  -7  -7  815.12   11.50
   3   7  -7  837.91   10.22
   3   7  -6  106.31    2.84
   3  -7   6  113.82    2.19
  -3  -7  -6  109.56    2.73
   3   7  -6  106.40    1.95
   3   7  -5  502.43    7.79
   3  -7   5  505.79    6.80
   3   7  -5  525.92    6.77
  -3  -7  -5  523.46    7.71
   3  -7   4   74.55    1.56
   3   7  -4   75.79    2.28
  -3  -7  -4   77.27    2.17
   3   7  -4   73.87    1.63
   3  -7   3  962.47   11.49
   3   7  -3  921.33   11.78
  -3  -7  -3  943.20   12.51
   3   7  -3  917.29   12.62
   3   7  -2   27.89    1.07
  -3  -7  -2   27.94    1.36
   3   7  -2   27.61    1.41
   3   7  -1 1054.24   13.41
   3   7  -1 1053.23   12.79
  -3   7   1 1032.42   11.87
  -3  -7  -1 1033.47   13.34
  -3   7   0  125.76    1.94
  -3   7   0  124.00    1.82
   3   7   0  114.32    2.41
   3   7   0  116.67    2.78
  -3   7  -1 1084.55   12.87
  -3   7  -1 1049.32   12.69
   3   7   1 1066.61   13.82
   3   7   1 1064.84   13.51
  -3  -7   1 1058.38   13.34
  -3   7  -2   34.05    0.93
   3   7   2   30.44    1.24
   3   7   2   28.83    1.35
  -3  -7   2   31.20    1.13
   3   7   3  935.74   12.10
   3   7   3  927.87   12.16
  -3  -7   3  925.81   11.64
  -3   7  -3  917.39   11.37
   3   7   4   92.61    2.31
   3   7   4   88.84    2.27
  -3   7  -4   91.32    1.87
  -3  -7   4   95.69    1.96
  -3   7  -4   96.08    1.67
   3   7   5  502.30    7.27
  -3  -7   5  511.76    6.81
   3   7   5  509.35    7.35
  -3   7  -5  508.80    6.84
  -3   7  -5  523.14    6.42
  -3   7  -6  130.21    1.97
  -3  -7   6  121.19    2.23
  -3  -7   6  118.30    2.83
  -3   7  -6  126.30    2.48
   3   7   6  122.57    2.68
  -3   7  -7  839.98   10.14
  -3  -7   7  870.64   11.52
   3   7   7  844.74   11.22
  -3  -7   7  849.72   10.52
   3  -7  -8  328.04    4.37
   3   7   8  311.90    5.29
  -3   7  -8  338.82    4.27
  -3   7  -8  329.44    5.13
  -3  -7   8  314.04    4.54
  -3  -7   8  326.08    5.46
   3   7   9  553.23    8.21
   3  -7  -9  544.60    7.11
   3   7   9  577.00    8.12
  -3   7  -9  555.13    6.82
  -3   7  -9  551.82    7.89
   3  -7  -9  544.99    7.09
  -3  -7   9  557.38    7.15
  -3  -7   9  580.21    8.34
   3  -7 -10  222.26    3.43
  -3  -7  10  221.23    4.23
  -3  -7  10  213.93    3.20
  -3   7 -10  213.74    4.05
   3   7  10  219.44    4.24
   3  -7 -10  224.29    3.36
   3   7  10  217.98    4.16
  -3   7 -10  212.09    2.91
   3  -7 -11  383.62    5.25
  -3  -7  11  384.56    6.11
   3  -7 -11  382.44    5.12
  -3   7 -11  391.68    5.94
  -3  -7  11  373.84    4.78
   3   7  11  391.65    6.15
  -3  -7  12   14.11    1.44
  -3   7 -12   15.27    1.47
   3  -7 -12   14.05    1.06
  -3  -7  12   13.77    0.61
   3  -7 -12   15.05    0.98
   3   7  12   14.61    1.33
   3  -7 -13   81.93    2.14
  -3  -7  13   89.72    2.76
   3  -7 -13   78.66    2.02
   3   7  13   89.25    2.65
  -3  -7  14  241.06    4.56
   3  -7 -14  228.28    3.76
   3   7  14  232.76    4.47
   3  -7 -15  217.76    4.23
   3   7  15  238.76    4.79
  -3  -7  15  249.63    4.93
   3  -7 -15  227.38    4.13
   3  -7 -16   58.21    2.01
   3   7  16   64.57    2.47
   3  -7 -16   58.04    2.13
  -3  -7  16   65.01    2.59
  -3   7 -17   65.92    3.10
   3  -7 -17   60.14    2.12
   3  -7 -17   58.74    2.23
  -3  -7  17   61.54    2.57
   3   7  17   66.25    2.55
   3  -7 -18   16.86    1.59
   3   7  18   17.73    1.60
  -3  -7  18   20.30    1.88
  -3  -7  19   14.20    1.78
   3  -7 -19   10.92    1.53
   3   7  19   14.02    1.59
  -3   7 -20    3.22    2.02
   3  -7 -20    3.34    1.38
   3   7  20    4.47    1.43
  -3  -7  20    3.63    1.66
   3   7  21    4.83    1.44
  -3  -8 -22   39.51    3.07
  -3  -8 -19    4.41    1.89
  -3  -8 -18   48.40    2.73
  -3  -8 -17    8.93    1.81
  -3  -8 -16   59.69    2.78
  -3  -8 -15   41.70    2.45
  -3  -8 -15   39.95    1.81
  -3  -8 -14   78.40    2.96
  -3  -8 -14   82.85    2.25
  -3  -8 -13   81.58    2.17
  -3  -8 -13   82.65    2.97
   3  -8  13   81.16    2.43
  -3  -8 -12   53.81    2.39
  -3  -8 -12   52.14    1.73
   3  -8  12   53.71    1.91
   3  -8  11   76.82    2.18
   3   8 -11   77.65    2.83
  -3  -8 -11   77.33    2.65
   3   8 -11   77.55    1.36
   3   8 -10   32.25    1.93
  -3  -8 -10   31.85    1.81
   3   8 -10   32.80    0.86
   3  -8  10   28.96    1.42
  -3  -8  -9  450.73    7.31
   3  -8   9  438.24    6.45
   3   8  -9  427.08    7.38
   3   8  -9  441.20    5.68
   3   8  -8  201.66    4.37
   3   8  -8  207.20    3.02
  -3  -8  -8  208.01    4.20
   3   8  -7  100.34    2.91
   3   8  -7  101.17    1.86
   3  -8   7   96.49    2.14
  -3  -8  -7  101.87    2.73
   3  -8   6  151.03    2.77
   3   8  -6  150.45    3.52
   3   8  -6  162.18    2.65
  -3  -8  -6  155.81    3.46
   3   8  -5   44.81    1.89
   3  -8   5   41.54    1.23
   3   8  -5   46.68    1.28
  -3  -8  -5   43.86    1.74
   3   8  -4  141.23    2.65
  -3  -8  -4  149.57    3.29
   3   8  -4  142.38    3.38
   3  -8   3  967.57   11.58
   3   8  -3  920.24   11.95
   3   8  -3  940.11   12.86
  -3  -8  -3  941.45   12.67
   3   8  -2   26.30    1.47
   3  -8   2   21.94    0.75
   3   8  -2   24.84    1.09
  -3  -8  -2   23.04    1.36
   3   8  -1  582.55    7.62
  -3  -8  -1  588.78    8.15
  -3   8   1  566.67    6.69
   3   8  -1  563.71    8.19
  -3  -8   0  982.80   13.27
   3   8   0 1015.22   13.33
  -3   8   0  987.92   12.03
  -3   8   0 1024.68   11.98
   3   8   0  983.48   12.82
  -3  -8   1  559.93    8.22
   3   8   1  575.32    8.20
  -3   8  -1  566.36    7.11
   3   8   1  554.70    7.91
  -3   8  -2   22.84    0.86
   3   8   2   23.21    1.32
  -3  -8   2   22.24    1.29
   3   8   2   24.16    1.23
  -3   8  -3  992.83   12.20
   3   8   3 1009.24   13.11
   3   8   3  976.62   12.95
   3   8   4  139.82    3.04
   3   8   4  144.90    3.10
  -3   8  -5   35.86    1.25
   3   8   5   36.44    1.53
   3   8   5   34.95    1.51
  -3  -8   5   37.91    1.21
  -3   8  -5   35.79    0.95
   3   8   6  134.81    3.13
   3   8   6  140.19    3.03
  -3   8  -6  145.59    2.22
  -3  -8   6  145.41    2.56
  -3   8  -6  131.20    2.74
  -3   8  -7   90.51    2.23
  -3   8  -7   91.46    1.59
  -3  -8   7   93.67    1.90
   3   8   7   92.17    2.36
   3  -8  -8  181.84    2.62
   3   8   8  206.92    3.83
  -3   8  -8  190.36    2.69
  -3   8  -8  187.06    3.54
  -3  -8   8  203.32    3.95
  -3  -8   8  202.79    3.09
  -3  -8   9  436.01    5.88
  -3   8  -9  446.49    6.71
  -3   8  -9  463.84    5.57
   3   8   9  441.92    7.03
  -3  -8   9  452.17    7.08
   3   8   9  445.05    6.80
  -3   8 -10   26.54    0.69
   3   8  10   32.27    1.59
  -3  -8  10   30.98    1.72
   3  -8 -10   29.16    1.00
  -3   8 -10   25.53    1.57
   3  -8 -10   28.24    0.95
   3   8  10   30.38    1.63
   3   8  11   93.01    2.56
  -3  -8  11   87.87    2.58
  -3   8 -11   83.28    2.46
   3  -8 -11   84.07    1.74
   3   8  11   87.37    2.58
   3  -8 -11   87.39    1.85
  -3   8 -12   50.23    2.09
  -3  -8  12   52.15    2.15
   3   8  12   51.23    2.07
   3  -8 -12   51.96    1.44
   3  -8 -12   52.40    1.56
   3  -8 -13   80.99    2.07
  -3  -8  13   81.05    2.67
   3  -8 -13   74.11    1.89
   3   8  13   76.44    2.59
   3  -8 -14   76.11    2.14
  -3  -8  14   80.61    2.78
   3  -8 -14   77.40    2.05
   3   8  14   77.64    2.66
   3  -8 -15   45.83    1.80
  -3  -8  15   45.58    2.35
   3   8  15   44.08    2.17
   3  -8 -15   43.33    1.65
   3  -8 -16   57.73    2.07
   3   8  16   60.97    2.48
   3  -8 -16   59.18    1.98
  -3  -8  16   60.11    2.60
  -3   8 -17   10.11    1.98
   3  -8 -17    9.43    1.32
   3   8  17   11.62    1.63
  -3  -8  18   47.43    2.44
  -3   8 -18   44.72    2.85
   3   8  18   48.47    2.35
   3  -8 -18   48.41    2.14
  -3   8 -19    2.11    1.92
  -3  -8  19    2.97    1.58
   3   8  19    3.69    1.49
  -3  -9 -22    4.38    2.26
  -3  -9 -21   33.90    2.83
  -3  -9 -20   19.67    2.39
  -3  -9 -18   19.06    2.11
  -3  -9 -17   27.82    2.14
  -3  -9 -16    1.63    1.63
   3  -9  16    2.91    1.25
  -3  -9 -15   59.34    2.80
   3  -9  15   53.71    2.20
  -3  -9 -15   60.20    2.06
  -3  -9 -14  145.96    3.96
  -3  -9 -14  149.42    3.14
   3  -9  14  139.55    3.40
  -3  -9 -13  274.55    4.53
  -3  -9 -13  265.77    5.48
   3  -9  12   33.57    1.63
  -3  -9 -12   35.15    2.05
   3  -9  11  110.08    2.69
  -3  -9 -11  116.75    3.32
   3   9 -11  107.68    3.43
   3   9 -11  109.28    1.77
   3   9 -10  289.56    5.82
  -3  -9 -10  291.08    5.52
   3   9 -10  289.78    3.97
   3  -9  10  305.12    4.92
   3   9  -9  324.47    6.24
   3   9  -9  351.08    4.62
   3  -9   9  327.56    5.32
  -3  -9  -9  344.14    6.09
   3   9  -8  295.91    5.66
   3  -9   8  288.31    4.72
  -3  -9  -8  301.77    5.51
   3   9  -8  305.63    4.23
   3   9  -7  332.09    6.12
  -3  -9  -7  341.43    5.90
   3   9  -7  343.46    4.78
   3  -9   7  337.48    5.11
  -3  -9  -6   80.98    2.45
   3   9  -6   82.14    1.78
   3  -9   6   81.76    1.91
   3   9  -6   79.29    2.56
   3   9  -5  247.53    4.88
   3  -9   5  247.34    3.86
   3   9  -5  255.71    3.93
  -3  -9  -5  253.80    4.75
   3   9  -4  723.73   10.79
   3   9  -4  747.69    9.89
  -3  -9  -4  742.57   10.60
   3   9  -3 1024.53   12.75
  -3  -9  -3 1019.46   13.45
   3  -9   3  981.20   12.22
   3   9  -3  987.59   13.60
   3   9  -2  444.74    6.49
  -3  -9  -2  454.16    7.04
   3   9  -2  449.12    7.19
   3  -9   2  463.52    5.90
  -3  -9  -1  883.90   11.41
   3  -9   1  861.10    9.90
   3   9  -1  883.83   11.48
   3   9  -1  879.20   10.88
   3   9   0    1.19    0.71
  -3  -9   0    1.47    0.83
  -3   9   0    1.03    0.40
   3   9   0    1.82    0.96
  -3  -9   1  869.83   12.07
  -3   9  -1  876.40   10.90
   3   9   1  905.32   11.83
   3   9   1  927.33   12.14
  -3  -9   2  400.54    6.49
   3   9   2  391.63    6.20
   3   9   2  406.94    6.38
  -3   9  -3 1035.05   12.86
  -3  -9   3 1016.38   13.80
   3   9   3 1041.41   13.58
   3   9   3 1048.59   13.64
  -3   9  -4  707.15    9.02
   3   9   4  673.08    9.61
   3   9   4  700.81    9.68
  -3  -9   4  666.12    9.78
   3   9   5  236.54    4.30
   3   9   5  235.94    4.39
  -3   9  -5  243.49    3.93
   3   9   6   79.52    2.21
  -3   9  -6   77.12    2.00
   3   9   6   83.63    2.37
  -3   9  -6   83.35    1.55
  -3   9  -7  341.86    5.31
   3   9   7  347.29    5.59
  -3   9  -7  347.32    4.56
   3   9   8  339.68    5.51
  -3   9  -8  324.88    5.36
  -3   9  -8  335.14    4.38
  -3   9  -9  291.64    5.15
  -3   9  -9  306.43    4.03
   3   9  10  286.36    4.97
  -3  -9  10  273.87    5.17
  -3   9 -10  279.70    5.00
  -3   9 -10  279.32    3.66
   3  -9 -10  277.08    3.92
   3   9  10  287.24    5.31
  -3   9 -11  101.19    2.78
  -3  -9  11  103.98    2.90
   3   9  11  107.71    2.78
   3  -9 -11  101.42    1.98
   3   9  11  103.11    2.99
   3  -9 -11   96.67    1.88
   3  -9 -12   42.46    1.39
  -3  -9  12   42.97    2.05
   3   9  12   47.95    1.97
  -3   9 -12   39.95    2.00
   3  -9 -12   43.49    1.29
   3   9  12   44.57    2.07
   3   9  13  263.81    5.16
   3  -9 -13  249.56    4.06
  -3  -9  13  251.78    5.01
   3  -9 -14  163.96    3.19
   3  -9 -14  156.06    2.97
  -3  -9  14  158.35    3.93
   3   9  14  159.15    3.94
   3  -9 -15   55.76    1.77
  -3  -9  15   58.85    2.52
   3   9  15   60.50    2.46
  -3  -9  16    2.34    1.65
   3  -9 -16    2.51    1.00
   3   9  16    1.88    1.25
   3  -9 -17   29.55    1.62
  -3  -9  17   30.12    2.15
   3   9  17   28.38    1.97
   3   9  18   16.32    1.71
  -3  -9  18   14.21    1.84
   3   9  19   70.01    2.94
  -3  -9  19   73.80    2.99
  -3 -10 -21    6.33    2.23
  -3 -10 -20    2.81    1.96
  -3 -10 -19    9.97    2.11
  -3 -10 -18    3.06    1.75
   3 -10  17   28.60    1.87
  -3 -10 -17   23.98    2.16
   3 -10  16   12.09    1.49
  -3 -10 -16   12.97    1.88
   3 -10  15    4.01    1.29
  -3 -10 -15    4.56    1.13
  -3 -10 -15    4.01    1.55
   3 -10  14   41.51    1.97
  -3 -10 -14   43.98    1.68
  -3 -10 -14   45.41    2.45
  -3 -10 -13   67.38    2.85
   3 -10  13   75.04    2.39
  -3 -10 -13   68.53    2.07
  -3 -10 -12  100.73    3.19
   3 -10  12  103.78    2.72
   3 -10  11   55.40    1.97
  -3 -10 -11   49.18    2.22
   3  10 -10  128.48    3.68
  -3 -10 -10  137.45    3.56
   3 -10  10  138.20    3.00
   3  10 -10  133.68    2.19
   3  10  -9   81.84    2.93
  -3 -10  -9   80.78    2.67
   3  10  -9   82.48    1.67
   3 -10   9   85.86    2.23
   3  10  -8    8.60    1.43
   3 -10   8    9.51    1.00
  -3 -10  -8    7.21    1.20
   3  10  -8    7.39    0.67
   3  10  -7   85.51    2.79
   3 -10   7   91.91    2.13
  -3 -10  -7   86.26    2.65
   3  10  -7   85.57    1.86
   3  10  -6   94.95    2.92
   3  10  -6   94.50    2.06
  -3 -10  -6   94.28    2.76
   3  10  -5   43.52    1.40
   3  10  -5   41.45    2.02
   3 -10   5   42.53    1.30
  -3 -10  -5   43.96    1.88
   3  10  -4  118.53    2.53
  -3 -10  -4  117.92    3.04
   3  10  -4  116.09    3.17
   3  10  -3  114.90    3.12
   3  10  -3  112.48    2.49
  -3 -10  -3  114.85    2.96
  -3 -10  -2   64.08    2.15
   3 -10   2   68.19    1.40
   3  10  -2   61.98    1.84
   3  10  -2   65.06    2.29
  -3  10   1   45.73    1.00
  -3 -10  -1   59.19    2.06
   3  10  -1   60.78    1.79
   3  10  -1   61.84    2.15
  -3  10   1   50.14    1.08
   3 -10   1   51.52    1.11
  -3 -10   0  461.07    7.54
   3  10   0  469.97    7.61
  -3  10   0  522.25    6.48
   3  10   0  459.50    7.23
   3 -10   0  505.25    6.15
  -3 -10   1   51.73    1.93
   3  10   1   52.07    2.02
   3  10   1   53.82    1.78
   3  10   2   67.70    2.19
  -3 -10   2   67.79    2.22
   3  10   2   67.93    2.08
  -3  10  -2   70.58    1.62
   3  10   3  120.92    2.90
  -3 -10   3  125.51    3.10
   3  10   3  124.85    2.92
   3  10   4  119.25    2.93
   3  10   4  114.34    2.84
  -3 -10   4  123.41    3.03
   3  10   5   42.37    1.77
  -3 -10   5   41.19    1.76
   3  10   5   41.03    1.78
  -3  10  -5   44.43    1.54
   3  10   6   94.87    2.57
  -3 -10   6   91.92    2.60
   3  10   6   94.60    2.70
   3  10   7   83.08    2.36
  -3  10  -7   88.91    2.38
  -3  10  -7   89.63    1.64
   3  10   8    9.74    1.12
  -3  10  -8   11.93    0.64
  -3  10  -8   12.04    1.31
   3  10   9   77.24    2.37
  -3  10  -9   82.15    1.48
  -3  10  -9   82.67    2.41
   3  10  10  118.73    3.27
   3  10  10  128.22    3.03
  -3  10 -10  128.26    3.08
   3  10  11   44.26    1.96
   3  10  11   47.69    2.16
  -3  10 -11   51.01    2.14
   3  10  12  110.35    2.91
  -3 -10  12  101.88    3.08
   3 -10 -12  105.33    2.10
   3  10  12  111.27    3.22
   3 -10 -12  103.68    1.98
   3 -10 -13   72.58    1.82
  -3 -10  13   67.25    2.64
   3 -10 -13   70.11    1.69
   3  10  13   69.20    2.68
  -3 -10  14   45.55    2.28
   3 -10 -14   43.50    1.55
   3 -10 -14   43.68    1.42
   3  10  15    2.45    1.37
   3 -10 -15    3.61    0.93
  -3 -10  15    3.68    1.58
  -3 -10  16   13.66    1.90
   3  10  16   12.52    1.67
   3 -10 -16   10.47    1.13
   3  10  17   24.25    1.97
  -3 -10  17   24.11    2.07
   3  10  18    4.35    1.54
  -3 -10  18    4.49    1.78
   3  10  19    9.10    1.72
   3  10  20    3.44    1.74
   3  10  21    6.30    1.84
  -3 -11 -19   84.50    3.54
  -3 -11 -17   10.15    1.89
   3 -11  17    8.66    1.57
   3 -11  16   18.53    1.71
  -3 -11 -16   17.71    2.07
   3 -11  15   86.15    2.78
   3 -11  14   72.11    2.49
  -3 -11 -14   71.18    2.83
  -3 -11 -14   77.89    2.24
   3 -11  13  171.97    3.84
  -3 -11 -13  180.29    3.41
  -3 -11 -13  178.25    4.42
   3 -11  12   23.48    1.52
  -3 -11 -12   23.60    1.90
  -3 -11 -11  131.51    3.62
   3 -11  11  132.29    3.08
  -3 -11 -10  136.79    3.61
   3  11 -10  135.61    2.26
   3 -11  10  127.77    2.97
   3  11  -9  202.40    4.79
  -3 -11  -9  201.31    4.46
   3 -11   9  198.16    3.77
   3  11  -9  206.51    3.20
   3  11  -8   31.86    2.01
   3 -11   8   29.35    1.37
  -3 -11  -8   34.56    1.92
   3  11  -8   36.64    1.21
   3  11  -7  332.70    6.27
   3 -11   7  324.27    5.07
   3  11  -7  341.06    4.93
  -3 -11  -7  333.16    6.00
   3  11  -6  132.37    3.59
   3  11  -6  128.61    2.59
  -3 -11  -6  134.75    3.31
   3 -11   6  128.33    2.60
   3 -11   5  214.44    3.53
  -3 -11  -5  210.59    4.34
   3  11  -5  213.46    4.64
   3  11  -5  216.09    3.73
   3 -11   4  398.17    5.56
   3  11  -4  402.58    6.00
   3  11  -4  401.24    6.92
  -3 -11  -4  396.53    6.58
   3 -11   3  710.66    8.97
  -3 -11  -3  712.03   10.21
   3  11  -3  697.76    9.61
   3  11  -3  705.11   10.50
  -3 -11  -2  432.58    6.49
   3 -11   2  423.86    5.06
   3  11  -2  417.45    5.95
   3  11  -2  419.94    6.68
  -3 -11  -1  477.60    7.34
   3  11  -1  484.94    7.06
   3  11  -1  478.13    7.61
   3 -11   1  460.80    5.97
  -3  11   1  459.80    6.01
   3 -11   0  746.12    9.06
  -3 -11   0  743.22   10.63
  -3  11   0  750.22    9.41
   3  11   0  758.14   10.80
   3  11   0  758.51   10.36
  -3 -11   1  441.08    7.13
   3  11   1  447.44    7.11
  -3  11  -1  442.26    6.07
   3  11   1  438.57    6.83
  -3 -11   2  416.57    6.78
   3  11   2  428.48    6.76
   3  11   2  408.72    6.55
  -3  11  -2  413.23    5.84
   3  11   3  734.99   10.34
   3  11   3  737.38   10.31
   3  11   4  354.09    5.94
  -3 -11   4  363.79    6.13
   3  11   4  365.44    6.09
  -3  11  -4  351.65    5.38
  -3 -11   5  220.88    4.40
   3  11   5  228.22    4.29
   3  11   5  217.99    4.43
  -3  11  -5  214.67    3.84
  -3 -11   6  131.90    3.22
   3  11   6  130.81    3.06
   3  11   6  132.03    3.34
  -3  11  -6  134.93    2.90
   3  11   7  287.96    5.11
   3  11   7  293.31    5.52
  -3 -11   7  296.15    5.45
  -3  11  -7  298.62    4.15
  -3  11  -7  288.89    5.04
   3  11   8   47.83    1.86
  -3 -11   8   47.50    2.01
   3  11   8   43.24    2.03
  -3  11  -8   43.80    1.79
  -3  11  -8   43.83    1.13
  -3  11  -9  216.84    4.25
   3  11   9  223.20    4.27
  -3 -11   9  210.57    4.44
   3  11  10  110.36    2.86
  -3  11 -10   99.29    2.87
   3  11  11  147.00    3.33
   3  11  11  147.91    3.74
  -3  11 -11  138.94    3.43
   3  11  12   23.92    1.80
   3  11  12   25.82    1.59
   3  11  13  158.26    4.11
   3  11  14   89.97    3.10
   3 -11 -14   83.86    1.98
  -3 -11  15   97.10    3.35
   3  11  15   96.85    3.30
  -3 -11  16   11.94    1.96
   3  11  16   13.19    1.74
  -3 -11  17   12.18    1.90
   3  11  17    9.38    1.71
   3  11  18   16.50    1.96
  -3 -11  18   17.10    2.05
   3  11  19   77.92    3.20
   3  11  20   11.30    2.08
  -3 -12 -17   49.45    2.72
   3 -12  17   50.99    2.47
   3 -12  16    9.17    1.55
   3 -12  15   35.05    2.01
  -3 -12 -15   37.45    2.37
   3 -12  14   84.20    2.71
  -3 -12 -14   78.66    2.23
  -3 -12 -14   76.90    3.04
  -3 -12 -13   43.01    2.36
  -3 -12 -13   42.58    1.66
   3 -12  12    2.07    1.16
  -3 -12 -12    3.48    1.39
   3 -12  11   58.78    2.08
  -3 -12 -11   56.92    2.52
  -3 -12 -10    0.54    1.21
   3 -12  10    1.25    0.96
   3 -12   9   58.58    1.96
   3  12  -9   60.43    1.53
   3  12  -8   57.75    2.61
   3 -12   8   63.05    1.87
  -3 -12  -8   56.72    2.34
   3  12  -8   57.00    1.57
   3  12  -7   80.64    2.96
  -3 -12  -7   80.43    2.63
   3  12  -7   79.71    2.00
   3 -12   6  163.04    3.13
   3  12  -6  176.71    4.33
  -3 -12  -6  173.59    3.93
   3  12  -6  177.64    3.25
   3  12  -5  233.14    5.10
  -3 -12  -5  245.40    4.80
   3  12  -5  236.19    4.14
   3  12  -4   55.62    1.77
   3  12  -4   52.64    2.38
  -3 -12  -4   54.06    2.14
   3 -12   3   18.04    0.89
  -3 -12  -3   16.92    1.45
   3  12  -3   16.17    1.56
   3  12  -3   16.18    1.16
  -3  12   2   22.21    0.61
   3  12  -2   21.13    1.27
  -3 -12  -2   20.40    1.45
   3  12  -2   18.72    1.60
  -3 -12  -1    0.44    0.97
   3  12  -1    0.84    1.13
   3 -12   1    0.22    0.47
   3  12  -1    0.33    0.81
  -3  12   1    0.17    0.44
  -3  12   0   51.85    1.36
  -3 -12   0   39.81    1.87
   3  12   0   39.43    1.71
   3 -12   0   51.15    1.06
   3  12   0   42.24    2.03
  -3 -12   1    0.61    1.02
   3 -12  -1    0.26    0.29
  -3  12  -1    1.11    0.64
   3  12   1    0.62    1.04
   3  12   1    1.12    0.91
  -3 -12   2   17.96    1.40
   3  12   2   18.29    1.41
   3  12   2   17.94    1.35
  -3 -12   3   19.13    1.45
  -3  12  -3   21.99    1.12
   3  12   3   19.73    1.45
   3  12   3   19.14    1.39
   3  12   4   54.26    2.00
   3  12   4   51.70    2.09
  -3  12  -4   57.28    1.75
  -3 -12   4   51.77    2.09
  -3  12  -5  236.92    4.16
   3  12   5  220.76    4.67
   3  12   5  236.19    4.49
  -3 -12   5  234.22    4.65
   3  12   6  176.76    3.68
  -3 -12   6  172.12    3.84
   3  12   6  168.43    3.97
   3  12   7   87.85    2.57
   3  12   7   88.18    2.84
  -3 -12   7   86.40    2.74
  -3  12  -7   90.06    2.51
   3  12   8   55.28    2.13
  -3 -12   8   59.04    2.34
   3  12   8   58.63    2.38
  -3  12  -8   60.47    2.18
  -3 -12   9   57.99    2.30
   3  12   9   60.19    2.12
  -3 -12  10   -0.39    1.33
   3  12  10    0.15    1.08
  -3  12 -10    0.61    1.18
  -3 -12  11   57.88    2.43
   3  12  12    3.52    1.43
   3  12  13   41.16    2.31
   3  12  14   78.34    3.03
   3  12  15   34.26    2.25
   3  12  16   10.14    1.79
   3  12  17   46.04    2.60
   3  12  19    5.20    1.93
   3 -13  17   16.17    1.83
  -3 -13 -17   18.92    2.15
  -3 -13 -16   56.63    2.88
   3 -13  16   53.37    2.40
   3 -13  15  104.41    3.12
  -3 -13 -15  110.04    3.64
   3 -13  14   24.82    1.82
  -3 -13 -14   27.79    1.50
  -3 -13 -14   25.76    2.06
  -3 -13 -13   76.87    2.99
   3 -13  12  128.78    3.22
   3 -13  11   83.30    2.52
  -3 -13 -11   95.42    3.12
   3 -13  10   44.78    1.83
  -3 -13 -10   48.65    2.31
   3 -13   9  137.22    3.02
  -3 -13  -9  140.60    3.67
   3 -13   8   27.64    1.45
   3  13  -8   30.30    1.26
  -3 -13  -8   31.03    1.86
   3  13  -7   77.50    3.04
   3 -13   7   75.64    2.10
   3  13  -7   83.42    2.11
  -3 -13  -7   77.68    2.68
  -3 -13  -6  190.11    4.21
   3  13  -6  188.11    3.55
   3  13  -6  188.34    4.65
   3  13  -5  232.42    4.06
   3  13  -5  231.04    5.06
  -3 -13  -5  228.84    4.63
  -3 -13  -4   57.91    2.25
   3 -13   4   51.92    1.53
   3  13  -4   59.25    1.87
   3  13  -4   57.33    2.47
   3  13  -3  173.45    3.51
  -3 -13  -3  165.15    3.79
   3  13  -3  171.51    4.19
   3 -13   3  173.26    2.90
   3  13  -2  180.68    3.52
   3  13  -2  173.02    4.02
   3 -13   1  124.12    2.10
  -3 -13  -1  125.72    3.19
   3  13  -1  128.77    3.07
   3  13  -1  131.76    3.51
  -3  13   1  122.20    2.20
  -3  13   0  501.71    6.69
  -3 -13   0  477.67    7.77
   3  13   0  471.09    7.54
   3 -13   0  484.47    6.17
   3  13   0  505.46    8.04
   3  13   1  142.94    3.49
  -3  13  -1  145.33    2.73
   3  13   1  140.63    3.32
   3 -13  -1  130.81    1.98
  -3 -13   1  144.36    3.47
   3  13   2  153.16    3.56
  -3  13  -2  151.77    3.02
   3  13   2  156.11    3.66
  -3 -13   2  162.84    3.76
  -3 -13   3  173.27    3.87
  -3  13  -3  167.97    3.31
   3  13   3  164.99    3.81
   3  13   3  170.67    3.79
   3  13   4   63.51    2.19
  -3  13  -4   60.92    1.96
   3  13   4   63.28    2.40
  -3 -13   4   62.93    2.31
   3  13   5  236.08    4.54
   3  13   5  231.38    4.77
  -3 -13   5  226.57    4.60
  -3  13  -6  193.13    3.85
  -3 -13   6  191.83    4.22
   3  13   6  190.21    3.98
   3  13   6  191.71    4.34
   3  13   7   80.31    2.47
  -3  13  -7   78.77    2.45
   3  13   7   80.27    2.80
  -3 -13   7   80.46    2.69
   3  13   8   22.44    1.71
  -3  13  -8   18.74    1.45
   3  13   8   21.82    1.55
  -3 -13   8   23.59    1.73
  -3 -13   9  144.44    3.64
   3  13   9  143.26    3.36
   3  13   9  136.44    3.78
  -3  13  -9  134.82    3.35
  -3 -13  10   47.67    2.28
  -3 -13  11   87.72    2.96
  -3 -13  12  137.02    3.73
   3  13  12  139.06    3.99
  -3 -13  13   83.10    3.04
   3  13  13   81.20    3.16
   3  13  14   31.11    2.25
  -3 -13  14   29.47    2.24
   3  13  15   97.91    3.49
   3  13  16   63.96    2.98
   3  13  17   18.55    2.09
   3  13  18   24.45    2.28
   3 -14  16    4.08    1.51
   3 -14  15   23.03    1.83
  -3 -14 -15   20.32    2.04
   3 -14  14   64.01    2.48
  -3 -14 -14   59.33    2.76
   3 -14  13   14.16    1.52
   3 -14  12   14.25    1.47
  -3 -14 -12   10.49    1.69
   3 -14  11   52.79    2.12
  -3 -14 -11   53.66    2.46
  -3 -14 -10   24.92    1.92
   3 -14  10   28.53    1.60
   3 -14   9    6.68    1.15
  -3 -14  -9    7.51    1.44
   3 -14   8  117.96    2.75
  -3 -14  -8  114.82    3.29
   3  14  -7    7.96    0.97
   3 -14   7    5.25    1.05
  -3 -14  -7    7.64    1.40
   3  14  -6   81.41    2.23
  -3 -14  -6   82.37    2.73
   3 -14   6   78.74    2.10
   3  14  -6   78.96    3.01
  -3 -14  -5  159.60    3.92
   3  14  -5  163.71    3.42
   3  14  -5  162.51    4.34
  -3 -14  -4   31.09    1.78
   3  14  -4   29.97    1.51
   3  14  -4   29.97    2.05
   3 -14   4   33.32    1.30
  -3 -14  -3    4.25    1.25
   3  14  -3    3.15    1.38
   3  14  -3    4.51    0.99
   3 -14   3    6.18    0.77
   3 -14   2    8.56    0.74
  -3 -14  -2    7.09    1.23
   3  14  -2    6.85    1.14
   3  14  -2    6.68    1.48
   3 -14   1  170.79    2.68
  -3 -14  -1  166.78    3.90
   3  14  -1  172.58    3.76
   3  14  -1  162.53    4.09
  -3 -14   0  102.26    2.94
   3  14   0  106.65    3.12
   3  14   0  102.40    2.89
   3 -14  -1  156.71    2.28
  -3 -14   1  163.97    3.83
   3  14   1  158.87    3.92
   3  14   1  163.20    3.74
  -3  14  -2    8.28    0.96
   3  14   2    6.64    1.32
  -3 -14   2    6.67    1.35
   3  14   2    6.19    1.22
   3  14   3    3.19    1.23
  -3 -14   3    3.48    1.22
   3  14   3    2.66    1.11
  -3  14  -3    5.72    1.04
  -3  14  -4   29.23    1.51
   3  14   4   23.69    1.65
   3  14   4   25.58    1.73
  -3 -14   4   25.77    1.71
   3  14   5  168.30    3.80
  -3 -14   5  159.52    3.82
   3  14   5  165.20    4.06
   3  14   6   79.10    2.81
   3  14   6   78.84    2.52
  -3  14  -6   73.94    2.37
  -3 -14   6   82.62    2.78
  -3  14  -7    9.06    1.27
   3  14   7    8.96    1.29
  -3 -14   7   10.02    1.47
   3  14   7    9.86    1.45
  -3  14  -8  124.73    3.23
  -3 -14   8  129.12    3.53
   3  14   8  121.08    3.60
  -3 -14   9    7.24    1.50
   3  14   9    6.62    1.45
  -3  14  -9    6.17    1.29
  -3 -14  10   25.29    1.95
  -3 -14  11   52.46    2.58
   3  14  12    9.47    1.70
  -3 -14  12    8.87    1.84
  -3 -14  13   14.21    1.96
   3  14  13   14.78    1.90
  -3 -14  14   61.93    2.86
   3  14  14   55.80    2.80
  -3 -14  15   20.98    2.26
   3  14  15   21.27    2.17
   3  14  16    1.26    1.75
   3 -15  16   56.61    2.56
   3 -15  15   25.79    1.94
  -3 -15 -14   36.09    2.39
   3 -15  14   40.70    2.15
   3 -15  13   27.58    1.83
  -3 -15 -13   25.99    2.08
  -3 -15 -12  129.52    3.74
   3 -15  12  130.75    3.37
   3 -15  11   37.87    1.97
  -3 -15 -11   44.41    2.31
   3 -15  10  198.24    4.04
  -3 -15 -10  194.04    4.55
   3 -15   9   19.78    1.40
  -3 -15  -9   22.72    1.81
   3 -15   8  113.71    2.77
  -3 -15  -8  118.39    3.35
   3 -15   7   96.83    2.46
  -3 -15  -7   94.82    2.91
  -3 -15  -6   17.18    1.64
   3  15  -6   17.83    1.20
   3 -15   6   17.48    1.21
   3  15  -5  142.79    3.19
  -3 -15  -5  145.05    3.63
   3  15  -5  146.38    4.07
   3 -15   5  136.23    2.79
  -3 -15  -4  286.64    5.52
   3  15  -4  283.04    5.09
   3 -15   4  301.09    4.54
   3  15  -4  291.43    6.04
  -3 -15  -3   14.70    1.50
   3  15  -3   13.53    1.34
   3  15  -3   15.21    1.74
   3 -15   3   14.39    0.95
   3 -15   2    2.89    0.70
  -3 -15  -2    2.61    1.22
   3  15  -2    3.16    1.40
   3  15  -2    2.49    0.99
  -3 -15  -1  146.75    3.60
   3  15  -1  143.18    3.92
   3  15  -1  148.37    3.50
   3  15   0    5.96    1.20
   3 -15   0    6.42    0.57
  -3 -15   0    5.54    1.30
   3  15   0    5.74    1.45
   3  15   1  161.64    3.95
  -3 -15   1  165.55    3.81
   3  15   1  158.49    3.75
   3  15   2    3.38    1.35
   3  15   2    3.30    1.17
  -3 -15   2    3.74    1.30
   3  15   3   10.62    1.42
  -3 -15   3   10.21    1.40
   3  15   3    9.06    1.46
   3  15   4  311.23    6.04
   3  15   4  321.10    5.80
  -3 -15   4  315.33    5.85
  -3 -15   5  127.91    3.40
   3  15   5  116.74    3.47
   3  15   6   18.43    1.71
  -3 -15   6   18.15    1.76
  -3 -15   7  102.82    3.10
   3  15   7   98.29    3.25
   3  15   8  117.13    3.62
  -3 -15   8  118.41    3.43
  -3 -15   9   16.05    1.82
   3  15   9   17.60    1.87
  -3 -15  10  210.47    4.77
   3  15  10  210.27    5.10
  -3 -15  11   41.32    2.38
  -3 -15  12  121.58    3.67
  -3 -15  13   31.87    2.41
   3  15  13   32.21    2.36
   3  15  14   32.74    2.49
  -3 -15  14   33.50    2.42
   3  15  15   17.44    2.09
  -3 -15  15   19.81    2.33
   3 -16  15   21.50    1.91
   3 -16  14   22.11    1.91
   3 -16  13    5.15    1.50
   3 -16  12   17.50    1.67
  -3 -16 -12   15.88    1.85
   3 -16  10    3.03    1.21
  -3 -16 -10    2.54    1.45
   3 -16   9   49.25    1.95
  -3 -16  -9   42.69    2.23
   3 -16   8   40.86    1.71
  -3 -16  -8   34.79    2.07
  -3 -16  -7    0.61    1.31
   3 -16   7    1.08    1.01
   3 -16   6   43.27    1.66
  -3 -16  -6   36.83    2.04
   3 -16   5   35.26    1.43
   3  16  -5   28.61    1.61
   3 -16   4   35.05    1.39
  -3 -16  -4   34.44    1.94
   3  16  -4   31.04    1.67
  -3 -16  -3  117.34    3.23
   3  16  -3  118.35    3.65
   3  16  -3  111.18    3.08
   3 -16   2   54.81    1.48
  -3 -16  -2   61.12    2.43
   3  16  -2   56.91    2.23
   3  16  -2   55.27    2.65
   3  16  -1   32.66    1.84
  -3 -16  -1   32.47    1.94
   3  16  -1   34.49    2.20
   3 -16   0  133.75    2.20
   3  16   0  128.49    3.72
  -3 -16   0  128.20    3.55
   3  16   0  129.58    3.45
   3  16   1   32.81    1.93
   3 -16  -1   33.96    0.85
  -3 -16   1   33.10    1.93
   3  16   1   31.38    2.03
   3  16   2   51.88    2.29
   3  16   2   55.39    2.37
  -3 -16   2   54.12    2.31
   3  16   3  107.93    3.27
  -3 -16   3  116.59    3.29
  -3 -16   4   39.13    1.99
   3  16   4   36.04    2.09
   3  16   5   25.86    1.91
  -3 -16   5   28.49    1.86
   3  16   6   37.64    2.23
  -3 -16   6   39.56    2.16
  -3 -16   7    0.80    1.44
   3  16   7    1.00    1.31
  -3 -16   8   36.71    2.14
   3  16   8   34.98    2.32
  -3 -16   9   45.45    2.36
   3  16   9   41.34    2.43
   3  16  10    3.04    1.57
  -3 -16  10    4.90    1.72
  -3 -16  11    6.46    1.73
   3  16  11    3.16    1.56
  -3 -16  12   18.31    2.08
   3  16  13    4.85    1.79
  -3 -16  14   20.43    2.32
   3 -17  14   19.37    1.81
   3 -17  13   14.19    1.64
   3 -17  12   36.11    2.01
   3 -17  11   30.29    1.78
   3 -17  10   25.14    1.70
  -3 -17 -10   23.29    1.88
  -3 -17  -9   12.26    1.61
   3 -17   9   10.90    1.35
   3 -17   8   92.88    2.56
  -3 -17  -8  102.24    3.17
   3 -17   7   69.22    2.15
  -3 -17  -7   76.86    2.72
   3 -17   6   82.18    2.24
  -3 -17  -6   88.01    2.92
   3 -17   5   48.98    1.66
  -3 -17  -5   48.49    2.26
   3  17  -5   46.95    2.06
   3 -17   4   29.90    1.29
  -3 -17  -4   28.86    1.90
   3  17  -4   28.46    1.68
   3  17  -3   28.02    1.72
   3 -17   3   28.58    1.21
  -3 -17  -3   30.44    1.95
   3 -17   2    8.48    0.82
  -3 -17  -2    9.06    1.44
   3  17  -2    8.37    1.30
   3  17  -2    8.45    1.74
   3 -17   1   39.88    1.20
  -3 -17  -1   40.78    2.11
   3  17  -1   42.57    2.11
  -3 -17   0   53.70    2.33
   3  17   0   52.22    2.28
  -3 -17   1   52.33    2.33
   3  17   1   49.36    2.34
   3  17   2   13.50    1.54
  -3 -17   2   13.70    1.55
  -3 -17   3   22.60    1.71
   3  17   3   22.23    1.83
   3  17   4   38.94    2.25
  -3 -17   4   41.53    2.17
   3  17   5   46.56    2.44
  -3 -17   5   47.99    2.31
  -3 -17   6   92.64    3.04
   3  17   6   89.43    3.28
   3  17   7   78.44    3.09
  -3 -17   7   86.21    2.99
  -3 -17   8   99.39    3.27
   3  17   8   96.32    3.54
  -3 -17   9   10.57    1.84
   3  17   9   11.94    1.78
   3  17  10   22.65    2.11
  -3 -17  11   26.24    2.24
   3  17  11   24.54    2.26
  -3 -17  12   33.87    2.55
  -3 -17  13   18.92    2.27
   3 -18  14   19.09    2.03
   3 -18  13   17.74    1.77
   3 -18  12   15.63    1.68
   3 -18  11    3.02    1.22
   3 -18  10    7.41    1.41
   3 -18   9   44.78    1.97
  -3 -18  -8    6.39    1.49
   3 -18   8    8.80    1.25
  -3 -18  -7   36.85    2.10
   3 -18   7   36.96    1.68
  -3 -18  -6   67.70    2.57
   3 -18   6   72.52    2.08
   3 -18   5   14.49    1.16
  -3 -18  -5   14.08    1.66
   3 -18   4    1.38    0.87
  -3 -18  -4    2.59    1.40
   3  18  -4    2.33    1.20
   3 -18   3   25.44    1.23
  -3 -18  -3   26.44    1.83
   3  18  -3   23.85    1.79
  -3 -18  -2   13.71    1.62
   3 -18   2   12.89    0.92
   3  18  -2   15.54    1.60
   3  18  -1    7.59    1.41
  -3 -18  -1    8.59    1.51
  -3 -18   0   80.96    2.72
   3  18   0   78.08    2.87
   3  18   1    7.04    1.51
  -3 -18   1    8.07    1.45
  -3 -18   2   16.76    1.65
   3  18   2   16.25    1.77
   3  18   3   22.08    1.98
  -3 -18   4    3.00    1.42
   3  18   4    1.52    1.42
   3  18   5   13.49    1.78
  -3 -18   5   13.37    1.77
   3  18   6   65.12    2.89
  -3 -18   7   35.84    2.29
   3  18   7   34.95    2.34
  -3 -18   8    5.81    1.70
   3  18   8    5.26    1.58
  -3 -18   9   40.38    2.43
   3  18   9   41.53    2.54
  -3 -18  10    4.72    1.86
   3  18  10    5.30    1.69
  -3 -18  11    1.14    1.90
  -3 -18  12   14.62    2.24
   3 -19  12   10.71    1.67
   3 -19  11   13.14    1.62
   3 -19   9   14.30    1.40
   3 -19   7    8.23    1.21
   3 -19   6    7.02    1.17
  -3 -19  -5   60.00    2.56
   3 -19   5   63.51    1.98
  -3 -19  -4  120.08    3.45
   3  19  -3    1.60    1.37
  -3 -19  -3    2.39    1.36
   3  19  -2  103.33    3.26
  -3 -19  -2  105.58    3.15
   3  19  -1   38.56    2.21
  -3 -19  -1   41.74    2.13
   3  19   0   33.00    2.17
  -3 -19   1   31.93    1.92
   3  19   1   29.83    2.15
   3  19   2  112.17    3.62
  -3 -19   2  118.20    3.38
   3  19   3    1.70    1.51
   3  19   4  118.48    3.84
  -3 -19   4  119.78    3.52
   3  19   5   73.46    3.14
  -3 -19   5   74.11    2.85
  -3 -19   6   13.35    1.84
   3  19   6   11.05    1.84
  -3 -19   7    8.43    1.80
   3  19   7    8.24    1.87
  -3 -19   8   62.98    2.84
   3  19   8   60.91    2.99
  -3 -19   9   18.05    2.13
  -3 -19  10    3.38    1.87
  -3 -19  11   11.98    2.23
  -3 -20  -3   25.27    1.86
   3  20  -2   12.81    1.69
  -3 -20  -2   14.91    1.70
  -3 -20  -1   -0.19    1.34
   3  20  -1    0.59    1.48
  -3 -20   0    8.37    1.46
   3  20   0    8.92    1.67
   3  20   1   -0.93    1.69
  -3 -20   1   -0.41    1.35
   3  20   2   12.69    1.90
  -3 -20   2   13.02    1.66
  -3 -20   3   26.87    2.04
   3  20   3   25.73    2.18
  -3 -20   4    5.33    1.68
   3  20   4    5.75    1.69
  -3 -20   5    5.56    1.69
   3  20   5    6.29    1.80
  -3 -20   6    4.91    1.74
   3  20   6    5.05    1.70
  -3 -20   7    4.72    1.83
  -3 -20   8    0.21    1.85
  -3 -20   9    9.96    2.09
   3  21  -1   10.45    1.96
  -3 -21   0   57.37    2.53
   3  21   0   56.01    2.90
   3  21   1    5.59    1.75
  -3 -21   1    6.37    1.57
   3  21   2   29.21    2.38
  -3 -21   2   27.79    2.05
   3  21   3   20.94    2.25
  -3 -21   3   20.05    1.96
  -3 -21   4   21.17    1.99
  -3 -21   5   10.02    1.86
  -3 -21   7    1.43    1.77
  -3 -21   8   17.07    2.25
   3  22   0    0.26    1.96
   3  22   1    3.89    1.96
  -3 -22   4    7.61    1.96
  -3 -22   5   22.45    2.16
  -3 -22   6    0.57    1.78
  -3 -22   7    3.44    2.03
   4   0   0   45.13    1.08
  -4   0   0   44.56    1.09
  -4   0   0   45.80    1.36
  -4   0   1  817.34   10.58
  -4   0  -1  814.77   10.61
  -4   0   1  831.42   10.14
  -4   0  -1  806.57   10.15
   4   0   1  802.58   10.09
   4   0  -1  837.47   10.07
  -4   0  -2 1402.38   16.58
  -4   0  -2 1397.41   17.04
  -4   0   2 1357.60   16.46
  -4   0   2 1404.07   16.95
   4   0  -2 1384.08   16.44
  -4   0   3   21.71    0.95
  -4   0  -3   21.49    1.06
  -4   0  -3   20.46    0.81
   4   0  -3   20.23    0.72
   4   0  -3   19.75    0.99
   4   0   4 1311.19   16.39
  -4   0   4 1337.98   16.32
  -4   0  -4 1379.09   16.61
   4   0  -4 1340.10   16.42
  -4   0  -4 1368.97   16.07
   4   0  -4 1343.81   15.86
   4   0   5  740.03    9.82
  -4   0  -5  752.25   10.01
  -4   0   5  739.10    9.72
   4   0   5  745.25    9.30
  -4   0   5  738.38    9.24
   4   0  -5  732.02    9.81
  -4   0  -5  738.15    9.42
   4   0   6   75.32    2.03
   4   0  -6   74.94    1.96
  -4   0  -6   80.10    2.16
  -4   0   6   75.10    1.83
  -4   0  -6   74.41    1.67
   4   0   6   75.61    1.59
  -4   0   6   78.26    1.57
   4   0   7   51.50    1.74
  -4   0  -7   49.59    1.87
  -4   0  -7   55.94    1.44
   4   0  -7   57.42    1.75
   4   0   7   57.45    1.37
  -4   0   7   55.14    1.53
  -4   0   7   55.97    1.33
  -4   0  -8  591.89    8.69
   4   0  -8  583.85    8.24
   4   0   8  597.33    7.69
  -4   0  -8  597.60    7.83
  -4   0   8  590.45    8.00
  -4   0   8  571.50    7.60
  -4   0   9   32.39    1.28
  -4   0  -9   26.84    1.54
  -4   0  -9   31.52    1.15
   4   0  -9   34.41    1.49
   4   0   9   31.41    1.08
  -4   0  -9   30.82    1.25
  -4   0   9   34.42    1.07
  -4   0 -10  899.14   12.54
  -4   0  10  894.96   11.69
  -4   0  10  882.46   11.23
  -4   0 -10  924.83   11.75
   4   0  10  900.12   11.32
   4   0 -10  907.82   12.18
  -4   0 -10  902.37   11.49
  -4   0 -11    7.24    0.91
  -4   0 -11    7.65    1.17
  -4   0  11    7.56    1.01
   4   0 -11    8.14    1.14
   4   0  11    7.71    0.70
  -4   0  11    8.71    0.74
   4   0 -12  113.45    2.90
   4   0  12  114.00    2.26
  -4   0  12  112.38    2.59
  -4   0  12  109.76    2.17
   4   0 -13  193.99    4.06
   4   0  13  193.30    3.24
  -4   0  13  191.73    3.71
  -4   0  13  182.32    3.15
   4   0  14  821.19   10.46
  -4   0  14  817.44   11.03
   4   0 -14  809.43   11.61
  -4   0  14  794.90   10.32
  -4   0  15   23.80    1.13
   4   0 -15   24.72    1.78
   4   0  15   24.33    1.13
  -4   0  15   26.09    1.52
  -4   0  16   34.52    1.73
   4   0 -16   33.74    2.02
   4   0  16   34.60    1.28
  -4   0  16   34.21    1.27
  -4   0 -17   51.78    2.75
  -4   0  17   46.29    1.97
  -4   0  17   46.14    1.47
  -4   0 -18   23.52    2.20
  -4   0  18   22.04    1.58
   4   0  18   21.55    1.13
  -4   0 -19   35.41    2.66
  -4   0  19   34.93    1.99
  -4   0 -20  127.64    4.45
  -4   0  20  122.83    3.31
  -4   0 -21   78.36    3.68
  -4   0  22   30.85    2.20
  -4  -1 -21    3.11    2.00
  -4   1  21    5.46    1.56
  -4   1  20   66.85    2.48
  -4  -1 -20   66.08    3.36
  -4  -1 -19   89.47    3.60
  -4   1  19   91.72    2.71
  -4  -1 -18   21.55    2.19
  -4   1  18   21.80    1.19
  -4   1  18   21.97    1.57
   4  -1  18   20.66    0.99
   4  -1  17   15.79    0.89
  -4   1  17   16.08    1.35
  -4   1  17   15.18    1.03
  -4  -1 -17   16.56    1.92
  -4  -1 -16   61.79    2.83
   4  -1  16   68.52    1.64
  -4   1  16   62.39    1.72
  -4  -1 -15    4.06    1.47
  -4   1  15    5.00    1.08
   4  -1  15    5.36    0.70
  -4   1  15    5.27    0.86
   4   1 -15    5.05    1.41
   4   1 -14   83.10    2.79
  -4  -1 -14   84.78    2.43
  -4   1  14   83.90    2.29
   4  -1  14   86.59    1.85
  -4   1  14   82.76    1.92
   4  -1  13   31.24    1.09
  -4   1  13   27.15    1.11
  -4   1  13   27.89    1.43
   4  -1  12   25.18    0.98
  -4   1  12   25.36    1.31
   4   1 -12   23.14    1.58
  -4   1  12   24.48    1.05
   4   1 -11   32.79    1.67
   4  -1  11   32.14    1.09
  -4   1  10  166.30    3.06
   4   1 -10  164.29    3.55
   4  -1  10  171.92    2.74
  -4   1  10  169.19    2.81
  -4   1   9   46.80    1.48
  -4  -1  -9   44.18    1.87
   4   1  -9   48.90    1.82
  -4  -1  -9   45.19    1.45
   4  -1   9   48.23    1.22
  -4   1   9   45.43    1.27
  -4  -1  -9   45.78    1.40
   4   1  -8   47.41    1.75
  -4  -1  -8   47.93    1.81
  -4   1   8   48.21    1.44
   4  -1   8   48.44    1.20
  -4  -1  -8   46.20    1.46
  -4   1   8   46.58    1.26
   4   1  -7   47.42    1.66
  -4  -1  -7   45.07    1.76
  -4   1   7   52.24    1.45
  -4  -1  -7   45.26    1.37
   4  -1   7   52.55    1.23
  -4   1   7   50.81    1.28
   4   1  -6  173.33    3.28
  -4  -1  -6  172.45    3.41
   4  -1   6  166.82    2.62
  -4   1   6  166.89    2.89
  -4  -1  -6  166.23    2.90
  -4   1   6  162.89    2.68
  -4  -1  -5    8.65    0.87
  -4   1   5   11.96    0.77
  -4  -1  -5    9.56    0.68
   4  -1   5   10.13    0.60
   4   1  -5    9.71    0.58
   4   1  -5    9.92    0.92
  -4  -1  -4   50.51    1.33
  -4   1   4   51.42    1.38
  -4  -1  -4   52.00    1.65
   4   1  -4   50.07    1.16
   4  -1   4   53.58    1.17
   4   1  -4   46.67    1.55
  -4   1   3   47.32    1.36
  -4  -1  -3   51.91    1.59
   4   1  -3   54.08    1.17
  -4  -1  -3   51.63    1.30
  -4  -1  -2  384.15    5.72
  -4   1   2  394.80    5.50
  -4  -1  -2  382.26    5.30
   4   1  -2  388.55    5.14
  -4   1   2  387.20    5.17
   4   1  -1  424.08    5.39
  -4  -1  -1  413.98    6.01
  -4   1   1  420.50    5.77
  -4  -1  -1  412.11    5.51
  -4   1   1  409.52    5.38
  -4   1   0   13.84    0.83
   4  -1   0   14.09    0.81
  -4  -1   0   16.73    0.96
  -4  -1   0   17.30    0.72
   4   1   0   15.47    0.65
  -4   1   0   15.08    0.65
   4  -1   0   15.82    0.66
   4  -1  -1  389.38    5.62
  -4   1  -1  411.95    5.81
  -4  -1   1  418.64    5.49
   4   1   1  414.44    5.49
  -4   1  -1  409.40    5.44
  -4  -1   1  409.54    5.96
   4  -1  -1  413.64    5.40
  -4   1  -2  352.62    4.71
  -4   1  -2  350.88    5.17
   4   1   2  355.81    5.14
   4  -1  -2  348.31    4.97
   4   1   2  333.92    4.72
  -4  -1   2  339.14    5.19
   4  -1  -2  338.96    4.65
  -4  -1   3   54.39    1.55
   4   1   3   54.26    1.55
  -4   1  -3   51.53    1.23
  -4   1  -3   49.72    1.49
   4  -1  -3   49.21    1.40
   4  -1  -3   50.55    1.17
   4   1   4   62.87    1.76
  -4  -1   4   63.42    1.71
  -4   1  -4   64.44    1.77
  -4  -1   4   60.27    1.35
  -4   1  -4   69.48    1.46
   4  -1  -4   69.64    1.68
   4   1   5    8.36    0.84
  -4   1  -5    8.79    0.90
  -4  -1   5   10.28    0.82
  -4   1  -5   10.97    0.69
   4   1   5   10.17    0.66
  -4  -1   5    9.10    0.62
   4  -1  -5    9.68    0.84
   4   1   6  188.08    3.59
  -4   1  -6  193.54    3.61
   4   1   6  197.83    3.13
   4  -1  -6  195.12    3.39
  -4  -1   6  191.32    3.42
  -4  -1   6  196.70    2.99
  -4   1  -6  188.50    3.06
   4   1   7   42.06    1.59
   4  -1  -7   50.03    1.55
  -4   1  -7   46.47    1.28
   4   1   7   44.43    1.26
  -4   1  -7   47.17    1.77
  -4  -1   7   43.34    1.48
  -4  -1   7   44.91    1.18
  -4   1  -8   48.16    1.87
   4  -1  -8   49.54    1.62
  -4   1  -8   52.93    1.39
   4   1   8   49.87    1.76
  -4   1  -8   50.44    1.49
   4   1   8   54.45    1.43
  -4  -1   8   51.45    1.61
  -4  -1   8   50.31    1.27
   4   1   9   46.83    1.37
  -4   1  -9   46.53    1.89
   4  -1  -9   47.23    1.69
  -4  -1   9   48.67    1.60
  -4  -1   9   43.78    1.22
  -4   1  -9   50.31    1.54
  -4   1  -9   47.20    1.33
  -4  -1  10  159.77    3.16
  -4   1 -10  168.75    3.71
  -4   1 -10  166.60    3.14
   4  -1 -10  165.62    3.37
   4   1  10  159.56    2.92
  -4  -1  10  154.16    2.66
  -4   1 -10  161.46    2.81
  -4   1 -11   27.97    1.72
  -4  -1  11   32.35    1.46
   4  -1 -11   32.34    1.53
   4   1  11   32.06    1.24
  -4   1 -11   32.28    1.40
  -4  -1  11   31.74    1.08
  -4   1 -12   24.57    1.74
  -4  -1  12   28.15    1.45
   4  -1 -12   27.38    1.51
   4   1  12   29.68    1.22
  -4   1 -12   27.22    1.40
  -4  -1  12   27.29    1.02
  -4   1 -13   27.65    1.87
  -4  -1  13   21.16    1.47
  -4   1 -13   27.10    1.51
   4  -1 -13   26.01    1.57
   4   1  13   21.42    1.15
  -4  -1  13   22.81    0.98
  -4  -1  14   94.05    2.01
   4  -1 -14   98.06    2.85
  -4  -1  14  100.07    2.69
   4   1  14  101.58    2.32
  -4  -1  15    5.70    1.28
   4  -1 -15    4.70    1.25
  -4  -1  15    5.24    0.75
   4  -1 -16   59.33    2.43
  -4  -1  16   52.10    1.49
   4   1  16   54.95    1.70
  -4  -1  16   51.80    2.05
  -4  -1  17   17.80    1.52
   4   1  17   18.49    1.15
  -4  -1  17   17.28    1.01
  -4   1 -18   21.90    2.17
  -4  -1  18   26.11    1.71
   4   1  18   24.62    1.28
  -4   1 -19   98.67    3.75
   4   1  19   93.59    2.33
  -4  -1  19   91.64    2.84
  -4   1 -20   75.42    3.51
  -4  -1  20   71.02    2.63
  -4  -1  21    3.89    1.65
  -4   1 -21    4.55    2.15
  -4  -1  22   14.37    1.92
  -4  -2 -21    5.90    2.13
  -4  -2 -20  148.26    4.68
  -4   2  20  131.45    3.35
  -4  -2 -19   17.10    2.20
  -4   2  18   98.28    2.64
  -4  -2 -18   99.63    3.65
  -4   2  18   94.24    2.25
   4  -2  17   13.54    0.78
  -4   2  17   12.46    1.31
  -4   2  17   13.11    1.06
  -4  -2 -17   12.11    1.90
  -4   2  16   60.66    2.01
   4  -2  16   61.81    1.42
  -4  -2 -16   63.47    2.87
  -4   2  16   60.39    1.73
  -4  -2 -15    5.78    1.48
   4   2 -15    6.02    1.53
  -4   2  15    4.73    0.88
  -4   2  15    4.68    0.99
  -4   2  14  488.85    7.13
  -4  -2 -14  509.39    8.57
   4   2 -14  486.87    8.14
   4  -2  14  502.05    6.50
  -4  -2 -14  496.82    7.46
  -4   2  14  488.66    6.85
  -4  -2 -13   40.94    1.70
  -4  -2 -13   37.94    2.09
   4   2 -13   41.35    1.98
   4  -2  13   37.56    1.09
  -4   2  13   37.88    1.47
  -4   2  13   35.37    1.29
   4   2 -12  188.90    4.14
  -4  -2 -12  189.99    3.67
  -4   2  12  200.85    3.51
   4  -2  12  197.78    3.01
  -4   2  12  198.14    3.28
   4   2 -11   87.94    2.64
   4  -2  11   84.11    1.66
  -4   2  11   83.20    2.04
  -4   2  11   86.38    1.89
   4   2 -10  258.65    4.83
  -4   2  10  262.64    4.12
   4  -2  10  261.84    3.76
  -4   2  10  267.45    4.02
  -4   2   9   30.11    1.15
   4   2  -9   34.28    1.61
  -4   2   9   28.71    1.07
   4  -2   9   29.80    0.91
  -4  -2  -8  751.40    9.79
   4   2  -8  769.96   10.39
  -4   2   8  767.07    9.59
   4  -2   8  761.32    9.23
  -4   2   8  746.78    9.49
   4   2  -7    2.10    0.45
  -4   2   7    1.95    0.55
   4   2  -7    1.59    0.79
  -4  -2  -7    3.41    0.83
  -4  -2  -7    2.28    0.63
   4  -2   7    2.17    0.43
  -4   2   7    2.08    0.54
  -4  -2  -6  582.21    8.30
  -4  -2  -6  565.44    7.71
  -4   2   6  573.21    7.48
   4   2  -6  551.64    8.09
   4  -2   6  574.43    7.19
   4   2  -6  569.71    7.24
  -4   2   6  567.88    7.40
  -4  -2  -5  411.28    6.29
  -4   2   5  419.94    5.64
  -4  -2  -5  387.51    5.73
   4  -2   5  422.59    5.35
   4   2  -5  393.45    5.36
  -4   2   4  413.23    5.63
  -4  -2  -4  396.64    5.71
  -4  -2  -4  413.11    6.23
   4  -2   4  413.92    5.39
   4   2  -4  419.35    5.45
  -4  -2  -3  522.56    7.48
  -4  -2  -3  513.01    7.00
  -4   2   3  533.85    7.00
   4   2  -3  519.91    6.75
   4  -2   3  536.05    6.68
  -4   2   3  522.72    6.79
   4  -2   2 1067.68   13.61
  -4  -2  -2 1139.96   14.16
  -4   2   2 1096.55   13.59
   4   2  -2 1126.53   13.37
  -4  -2  -2 1113.64   13.63
  -4   2   2 1087.26   13.37
   4  -2   1  179.29    2.95
  -4   2   1  186.99    3.04
  -4  -2  -1  186.67    2.98
  -4  -2  -1  188.59    3.40
   4   2  -1  189.52    2.86
  -4   2   1  182.99    2.77
  -4   2   0   33.12    1.09
   4   2   0   35.08    1.27
  -4  -2   0   36.93    1.06
  -4  -2   0   34.13    1.31
   4   2   0   38.16    1.05
  -4   2   0   34.01    0.93
   4  -2   0   35.36    1.07
   4  -2   0   32.76    0.92
  -4   2  -1  168.52    2.61
   4  -2  -1  165.24    2.74
  -4   2  -1  175.16    2.92
   4   2   1  162.47    3.11
  -4  -2   1  165.29    2.71
   4   2   1  174.66    2.75
  -4  -2   1  171.78    3.21
   4  -2  -1  169.62    2.63
   4  -2  -2 1212.72   14.70
  -4   2  -2 1225.34   15.02
   4   2   2 1190.83   14.72
  -4   2  -2 1181.84   14.49
  -4  -2   2 1187.61   15.22
  -4  -2   3  513.78    7.41
  -4   2  -3  536.67    6.80
  -4   2  -3  530.32    7.27
   4   2   3  512.24    7.30
   4  -2  -3  544.71    7.02
  -4  -2   4  464.90    6.00
   4   2   4  442.03    6.48
  -4  -2   4  451.00    6.51
  -4   2  -4  446.36    5.91
  -4   2  -4  441.07    6.41
   4  -2  -4  447.59    6.13
   4   2   5  371.60    5.76
  -4  -2   5  380.74    5.86
  -4   2  -5  388.57    5.25
  -4  -2   5  386.28    5.25
   4  -2  -5  398.14    5.53
  -4   2  -6  462.28    7.18
   4   2   6  471.32    7.08
  -4   2  -6  501.75    6.67
  -4  -2   6  499.92    6.49
   4  -2  -6  501.35    6.85
   4   2   6  515.45    6.85
  -4   2  -6  499.35    6.53
  -4  -2   6  489.30    7.11
  -4   2  -7    2.29    0.82
   4  -2  -7    2.16    0.67
   4   2   7    3.99    0.88
  -4   2  -7    2.18    0.48
  -4  -2   7    2.00    0.71
   4   2   7    2.31    0.61
  -4   2  -7    2.68    0.63
  -4  -2   7    2.51    0.51
   4   2   8  760.58    9.86
  -4   2  -8  778.72    9.89
  -4   2  -8  800.97   10.59
   4  -2  -8  761.87    9.98
  -4  -2   8  741.25    9.43
  -4   2  -8  735.42    9.51
   4   2   8  743.20   10.33
  -4  -2   8  724.30   10.17
   4   2   9   31.92    1.47
  -4   2  -9   29.93    1.26
   4  -2  -9   28.72    1.29
  -4   2  -9   27.41    1.02
  -4   2  -9   28.47    1.50
   4   2   9   31.65    1.21
  -4  -2   9   33.34    1.01
  -4  -2   9   32.94    1.40
  -4  -2  10  272.17    4.69
  -4   2 -10  267.16    5.07
   4   2  10  277.08    4.44
  -4   2 -10  290.08    4.21
  -4   2 -10  294.53    4.61
  -4  -2  10  270.19    4.02
   4  -2 -10  292.78    4.74
  -4   2 -11   84.82    2.72
  -4  -2  11   95.75    2.42
   4  -2 -11   89.79    2.37
  -4   2 -11   88.07    2.28
  -4  -2  11   91.78    1.85
  -4   2 -11   91.80    1.90
   4   2  11   92.46    2.19
  -4  -2  12  168.56    3.49
  -4   2 -12  175.68    3.53
   4  -2 -12  182.84    3.66
  -4   2 -12  177.40    4.07
   4   2  12  175.62    3.26
  -4  -2  12  170.43    2.84
  -4   2 -13   34.80    2.15
  -4   2 -13   37.45    1.69
   4  -2 -13   38.94    1.81
  -4  -2  13   39.86    1.77
   4   2  13   42.33    1.50
  -4  -2  13   42.95    1.23
  -4   2 -14  486.49    8.38
   4  -2 -14  477.68    7.69
  -4  -2  14  493.88    7.58
   4   2  14  509.03    7.20
  -4  -2  15    4.76    1.28
  -4   2 -15    3.89    1.44
   4   2  15    4.18    0.91
  -4  -2  15    4.59    0.72
   4  -2 -15    4.07    1.29
  -4  -2  16   68.69    1.66
   4  -2 -16   63.13    2.54
  -4  -2  16   70.77    2.42
   4   2  16   70.69    2.06
  -4  -2  17   10.56    1.46
   4   2  17   12.79    1.15
  -4  -2  17   12.19    0.91
   4  -2 -17   12.61    1.70
  -4  -2  18   89.82    2.80
   4   2  19   17.97    1.32
  -4  -2  19   17.95    1.73
  -4   2 -20  122.65    4.54
  -4  -2  20  130.31    3.51
  -4   2 -21    7.90    2.25
  -4  -2  21    6.59    1.65
  -4  -2  22   36.60    2.36
  -4  -3 -20   25.93    2.59
  -4  -3 -19    6.85    1.92
  -4   3  19    7.01    1.23
  -4  -3 -18   26.24    2.38
  -4   3  18   27.42    1.55
  -4   3  18   26.14    1.37
  -4   3  17   97.59    2.58
  -4  -3 -17  104.73    3.74
   4  -3  17  103.45    1.75
  -4   3  17  101.04    2.35
  -4  -3 -16  156.33    4.33
  -4   3  16  153.85    3.17
   4  -3  16  156.33    2.41
  -4  -3 -15   40.62    2.37
  -4   3  15   41.35    1.58
   4  -3  15   44.15    1.07
  -4  -3 -14   27.11    1.92
  -4   3  14   27.46    1.32
   4   3 -14   27.69    1.90
   4  -3  14   27.74    0.86
  -4  -3 -14   29.48    1.62
  -4  -3 -13   45.26    2.26
   4   3 -13   47.29    2.22
  -4  -3 -13   49.71    1.82
  -4   3  13   49.47    1.55
   4  -3  13   46.68    1.11
  -4  -3 -12    1.79    0.93
  -4  -3 -12    2.66    1.12
  -4   3  12    2.80    0.77
   4   3 -12    2.11    1.20
   4  -3  12    3.40    0.49
  -4  -3 -11   32.39    1.40
  -4  -3 -11   30.76    1.76
   4   3 -11   33.96    1.80
  -4   3  11   32.75    1.25
   4  -3  11   32.63    0.90
   4   3 -10   23.39    1.53
  -4   3  10   24.60    1.08
   4  -3  10   23.46    0.78
   4   3  -9   16.59    1.31
  -4   3   9   19.75    0.93
   4  -3   9   19.44    0.72
   4   3  -8  319.94    5.57
  -4   3   8  335.75    4.66
   4  -3   8  335.62    4.44
   4   3  -8  327.31    4.53
  -4  -3  -7   42.93    1.46
   4  -3   7   40.88    1.01
   4   3  -7   44.60    1.09
  -4   3   7   42.82    1.17
  -4  -3  -6  108.89    2.35
   4  -3   6  113.85    1.89
   4   3  -6  110.87    1.95
  -4   3   6  115.25    2.02
  -4  -3  -5   28.88    1.38
  -4   3   5   30.64    0.95
  -4  -3  -5   29.11    1.13
   4  -3   5   31.41    0.87
   4   3  -5   28.83    0.89
   4  -3   4  293.75    4.46
  -4  -3  -4  279.87    4.39
  -4   3   4  293.19    4.08
  -4  -3  -4  301.01    4.94
   4   3  -4  288.69    4.02
   4  -3   4  292.84    3.94
   4  -3   3  294.79    4.34
  -4  -3  -3  283.22    4.75
  -4   3   3  300.50    4.10
   4   3  -3  277.93    4.00
  -4  -3  -3  277.72    4.32
   4  -3   3  294.42    3.97
  -4   3   3  288.63    4.08
   4   3  -2  403.92    6.19
  -4  -3  -2  409.39    5.78
   4   3  -2  417.08    5.57
  -4   3   2  417.25    5.61
  -4   3   2  415.99    5.55
  -4  -3  -1  588.77    8.50
  -4  -3  -1  597.40    7.92
   4   3  -1  596.80    8.40
  -4   3   1  603.43    7.80
   4   3  -1  597.27    7.77
  -4   3   1  590.89    7.66
   4  -3   0   22.82    0.87
   4   3   0   24.17    1.18
  -4   3   0   21.43    0.87
   4   3   0   23.43    0.89
  -4  -3   0   23.90    0.92
  -4   3   0   22.73    0.79
  -4  -3   0   24.04    1.18
   4  -3  -1  613.34    7.65
  -4   3  -1  611.81    7.88
   4   3   1  587.93    8.21
   4   3   1  593.26    7.83
  -4   3  -1  593.85    7.57
  -4  -3   1  596.28    8.36
   4   3   2  424.31    5.89
  -4   3  -2  425.44    5.63
  -4   3  -2  418.43    5.96
   4   3   2  412.82    6.24
  -4  -3   2  428.44    6.39
   4  -3  -3  300.53    4.12
  -4  -3   3  274.52    4.63
  -4   3  -3  304.14    4.51
   4   3   3  281.40    4.64
   4   3   3  286.33    4.32
  -4  -3   3  279.02    4.13
  -4   3  -3  287.83    4.00
  -4  -3   4  320.62    5.10
   4  -3  -4  328.71    4.51
   4   3   4  319.51    5.00
  -4   3  -4  310.98    4.35
  -4  -3   4  314.44    4.52
  -4   3  -4  323.23    4.92
  -4   3  -5   30.56    1.32
   4   3   5   28.83    1.28
  -4   3  -5   28.78    1.06
  -4  -3   5   28.05    1.33
  -4   3  -5   29.03    0.89
  -4  -3   5   28.74    0.96
   4  -3  -5   29.31    1.02
  -4   3  -6  116.10    2.58
   4   3   6  110.32    2.51
   4   3   6   99.77    2.22
  -4  -3   6  106.58    1.98
  -4   3  -6  105.57    1.93
  -4  -3   6  104.05    2.51
   4  -3  -6  107.24    2.16
  -4   3  -6  110.94    2.17
   4  -3  -7   38.99    1.29
  -4   3  -7   34.38    1.58
   4   3   7   43.54    1.63
  -4   3  -7   41.51    1.36
   4   3   7   46.38    1.47
  -4   3  -7   43.05    1.15
  -4  -3   7   45.81    1.61
  -4  -3   7   47.19    1.20
   4   3   8  356.34    5.73
  -4   3  -8  373.39    5.92
   4  -3  -8  356.82    5.31
  -4  -3   8  354.16    5.65
  -4   3  -8  355.40    4.95
   4   3   8  348.82    5.39
  -4  -3   8  358.78    4.94
  -4   3  -8  373.09    5.40
   4   3   9   19.12    1.30
  -4   3  -9   23.86    1.41
   4  -3  -9   21.97    1.11
  -4   3  -9   21.20    0.86
  -4   3  -9   21.74    1.14
   4   3   9   18.70    1.06
  -4  -3   9   18.70    0.81
  -4  -3   9   19.69    1.20
  -4  -3  10   30.32    1.47
   4   3  10   30.92    1.53
   4   3  10   30.46    1.29
   4  -3 -10   29.62    1.35
  -4   3 -10   29.43    1.34
  -4   3 -10   32.06    1.04
  -4  -3  10   30.93    1.00
  -4   3 -11   28.55    1.63
  -4  -3  11   33.57    1.54
  -4   3 -11   31.92    1.44
   4  -3 -11   33.03    1.42
  -4   3 -11   32.80    1.04
   4   3  11   32.88    1.38
  -4  -3  11   33.03    1.07
  -4   3 -12    1.78    1.10
  -4  -3  12    0.74    0.99
   4  -3 -12    1.31    0.95
   4   3  12    0.98    0.74
  -4   3 -12    2.47    1.00
  -4  -3  12    1.39    0.56
  -4   3 -13   44.95    2.26
  -4  -3  13   46.58    1.31
  -4  -3  13   48.72    1.98
   4  -3 -13   47.81    1.90
   4   3  13   47.66    1.70
  -4   3 -13   49.17    1.95
  -4  -3  14   28.30    1.06
   4  -3 -14   28.16    1.60
  -4   3 -14   25.11    2.00
  -4  -3  14   29.37    1.75
   4   3  14   29.37    1.45
  -4   3 -15   48.20    2.48
   4  -3 -15   44.80    1.98
   4   3  15   44.38    1.74
  -4  -3  15   46.27    2.07
  -4  -3  15   42.76    1.29
  -4   3 -16  145.58    4.12
   4   3  16  145.75    3.17
   4  -3 -16  148.92    3.67
  -4  -3  16  149.42    2.60
  -4  -3  16  145.96    3.68
  -4   3 -17  101.05    3.61
   4   3  17  111.88    2.77
   4  -3 -17  106.50    3.22
  -4  -3  17  107.45    3.10
  -4  -3  18   29.09    1.97
   4   3  18   27.62    1.55
   4   3  19    7.70    1.19
  -4  -3  19    8.04    1.55
  -4  -3  20   29.30    2.04
  -4  -3  21   14.72    1.78
   4  -3 -22    7.54    1.86
   4  -3 -23    7.04    1.96
  -4  -4 -21   22.12    2.50
  -4  -4 -20   19.63    2.37
  -4  -4 -19    1.28    1.73
  -4  -4 -18  230.50    5.71
  -4  -4 -17   83.77    3.35
  -4   4  17   82.17    2.24
  -4  -4 -16   97.22    3.50
  -4   4  16   93.54    2.36
  -4   4  15    9.75    1.00
  -4  -4 -15    6.90    1.53
  -4  -4 -14   37.18    1.72
  -4  -4 -14   36.02    2.17
   4   4 -14   35.40    2.13
  -4   4  14   35.06    1.38
   4  -4  14   36.89    0.90
  -4  -4 -13   82.41    2.94
   4   4 -13   84.56    2.95
  -4   4  13   83.36    1.98
  -4  -4 -13   82.47    2.31
   4  -4  13   85.32    1.50
  -4  -4 -12  567.50    9.18
  -4   4  12  550.50    7.69
   4   4 -12  572.86    9.07
  -4  -4 -12  575.63    8.15
   4  -4  12  593.57    7.19
  -4  -4 -11    9.62    1.28
   4   4 -11    9.61    1.35
  -4   4  11    8.39    0.77
   4  -4  11    8.38    0.53
   4   4 -10  238.30    4.69
  -4  -4 -10  222.61    4.68
  -4   4  10  232.25    3.56
   4  -4  10  233.90    3.25
  -4  -4  -9   30.07    1.66
  -4   4   9   29.53    1.03
   4  -4   9   31.80    0.85
   4  -4   8  205.76    2.92
  -4   4   8  201.03    3.03
   4   4  -8  197.25    3.00
  -4   4   7  340.26    4.61
   4   4  -7  332.18    4.65
  -4  -4  -6 1938.96   24.02
   4   4  -6 1996.08   23.40
  -4   4   6 1986.55   23.29
   4  -4   6 1995.21   23.30
   4   4  -5   57.73    2.02
  -4   4   5   66.68    1.31
  -4  -4  -5   66.04    1.77
   4   4  -5   63.50    1.40
   4  -4   5   66.12    1.31
  -4   4   4  886.70   10.96
  -4  -4  -4  886.84   11.56
   4   4  -4  913.62   11.13
   4   4  -4  873.95   12.09
   4  -4   4  922.90   11.00
  -4  -4  -3   33.64    1.49
  -4   4   3   29.35    0.90
  -4  -4  -3   36.13    1.25
   4   4  -3   31.59    1.53
   4   4  -3   36.48    1.03
   4  -4   2  933.67   11.45
  -4  -4  -2  939.71   12.22
   4   4  -2  909.22   11.37
   4   4  -2  898.51   12.13
  -4   4   2  887.44   11.18
  -4  -4  -2  923.50   11.66
  -4   4   2  926.61   11.30
   4  -4   1  775.81    9.42
  -4   4   1  782.43    9.36
  -4  -4  -1  725.82    9.62
   4   4  -1  732.60   10.16
  -4  -4  -1  728.22   10.17
   4   4  -1  688.01    9.46
  -4   4   1  761.13    9.35
   4  -4   0  729.05    9.05
  -4   4   0  718.28    9.11
  -4   4   0  725.91    9.05
  -4  -4   0  737.96    9.95
   4   4   0  707.41    9.30
   4   4   0  730.96    9.85
   4  -4  -1  780.79    9.50
  -4   4  -1  798.95    9.78
   4   4   1  731.05   10.26
   4   4   1  740.30    9.84
  -4   4  -1  788.70    9.56
  -4  -4   1  743.34   10.41
  -4  -4   2  788.97   10.80
  -4   4  -2  813.44   10.15
   4  -4  -2  799.32    9.74
   4   4   2  781.28   10.62
  -4   4  -2  777.57    9.79
   4   4   2  819.31   10.27
  -4  -4   3   43.83    1.59
  -4   4  -3   33.34    1.22
   4   4   3   41.36    1.49
   4  -4  -3   40.67    1.00
  -4  -4   3   42.85    1.22
  -4   4  -3   35.27    1.00
  -4   4  -3   34.83    0.98
   4   4   3   42.10    1.30
  -4   4  -4  926.19   11.85
  -4  -4   4  931.42   12.20
   4   4   4  890.29   11.98
  -4   4  -4  902.81   11.30
   4   4   4  861.09   11.68
  -4  -4   4  942.14   11.45
  -4   4  -4  913.06   11.16
   4  -4  -4  939.45   11.19
  -4   4  -5   57.06    1.71
   4   4   5   54.00    1.75
  -4  -4   5   50.94    1.79
  -4  -4   5   51.88    1.33
  -4   4  -5   54.27    1.43
  -4   4  -5   51.85    1.21
   4  -4  -5   53.87    1.27
  -4   4  -6 1992.63   23.47
  -4   4  -6 2015.51   23.99
  -4  -4   6 1931.24   24.18
   4   4   6 1947.90   24.01
  -4  -4   6 1969.87   23.26
  -4   4  -6 1942.92   23.09
   4  -4  -6 1926.16   23.27
   4  -4  -7  324.12    4.55
  -4   4  -7  280.03    5.04
  -4   4  -7  322.79    4.69
  -4   4  -7  315.18    4.29
  -4  -4   7  306.86    4.39
   4   4   7  283.41    5.11
  -4  -4   7  300.23    5.11
   4   4   7  301.54    4.89
  -4   4  -8  164.74    3.60
   4   4   8  169.03    3.50
   4  -4  -8  170.77    3.03
  -4  -4   8  166.15    3.45
  -4   4  -8  168.39    3.11
  -4   4  -8  180.14    2.79
  -4  -4   8  174.41    2.81
   4   4   8  177.39    3.31
   4   4   9   39.67    1.64
   4  -4  -9   33.63    1.26
  -4   4  -9   35.23    1.38
  -4   4  -9   35.38    1.04
  -4  -4   9   37.93    1.10
   4   4   9   36.51    1.42
  -4  -4   9   35.48    1.56
  -4   4  -9   34.58    1.62
   4   4  10  282.35    4.93
  -4   4 -10  281.59    5.10
  -4   4 -10  270.02    4.47
   4  -4 -10  269.72    4.38
  -4   4 -10  265.13    3.88
  -4  -4  10  261.24    3.93
   4   4  10  267.77    4.54
  -4  -4  10  270.88    4.85
  -4   4 -11   12.52    1.18
  -4   4 -11   11.38    1.33
  -4  -4  11   14.04    1.29
   4  -4 -11   13.59    1.04
  -4  -4  11   14.10    0.76
  -4   4 -11   11.91    0.69
   4   4  11   14.74    1.10
  -4  -4  12  559.91    8.33
  -4  -4  12  553.05    7.31
   4  -4 -12  556.61    8.03
   4   4  12  572.12    8.14
  -4   4 -12  538.27    8.15
  -4   4 -13   77.71    2.80
   4  -4 -13   80.23    2.32
  -4  -4  13   79.37    2.47
  -4  -4  13   78.95    1.69
  -4   4 -13   80.86    2.48
   4   4  13   78.70    2.24
  -4   4 -14   40.07    2.25
   4  -4 -14   41.44    1.75
  -4  -4  14   40.58    2.01
   4   4  14   41.15    1.67
  -4  -4  14   41.23    1.21
  -4   4 -15    7.36    1.59
   4   4  15    9.03    1.19
   4  -4 -15    8.47    1.15
  -4  -4  15    8.05    1.41
  -4  -4  15    7.94    0.72
  -4   4 -16   90.17    3.35
   4  -4 -16   93.01    2.82
  -4  -4  16   92.74    1.88
  -4  -4  16   98.55    3.03
   4   4  16   92.24    2.57
  -4   4 -17   80.94    3.36
   4  -4 -17   81.09    2.78
  -4  -4  17   78.35    2.80
   4   4  17   82.03    2.45
  -4  -4  18  218.85    4.69
  -4   4 -18  202.27    5.35
   4  -4 -18  213.15    4.70
   4   4  18  213.87    4.28
  -4   4 -19    0.74    1.76
   4   4  19    1.13    1.05
  -4  -4  19    0.96    1.55
  -4  -4  20   17.64    1.84
   4   4  20   18.18    1.46
   4  -4 -21   15.86    1.90
  -4  -4  21   24.07    2.12
  -4  -5 -21    2.95    1.99
  -4  -5 -20    1.31    1.96
  -4  -5 -19    4.05    1.87
  -4  -5 -18   29.18    2.49
  -4  -5 -17    7.27    1.85
  -4  -5 -16   48.24    2.65
  -4   5  16   46.84    1.62
  -4   5  15   46.02    1.52
  -4  -5 -15   45.78    2.46
  -4  -5 -14   18.55    1.81
  -4   5  14   16.33    1.00
  -4  -5 -14   18.77    1.41
  -4   5  13   54.26    1.56
  -4  -5 -13   58.26    1.94
  -4  -5 -13   58.29    2.49
   4   5 -13   58.16    2.53
  -4  -5 -12   32.08    1.89
   4   5 -12   30.71    1.94
  -4  -5 -12   32.63    1.47
  -4   5  12   33.30    1.17
  -4  -5 -11   61.75    2.41
  -4   5  11   61.08    1.46
  -4   5  10   72.54    1.55
  -4  -5 -10   76.16    2.54
  -4   5   9   77.51    1.54
  -4  -5  -9   79.00    2.58
   4   5  -9   81.66    1.56
  -4  -5  -8  174.30    3.92
  -4   5   8  180.85    2.67
   4   5  -8  176.23    2.74
   4   5  -7   20.24    1.41
  -4  -5  -7   21.68    1.41
  -4   5   7   21.06    0.70
   4   5  -7   23.18    0.81
   4   5  -6  313.57    5.44
  -4   5   6  318.16    4.06
  -4  -5  -5  454.99    6.72
  -4   5   5  477.03    5.82
   4   5  -5  463.65    6.19
   4   5  -5  466.48    7.30
   4   5  -4  153.99    2.61
  -4  -5  -4  144.35    2.96
   4   5  -4  151.03    3.34
  -4   5   3   10.78    0.51
  -4  -5  -3   11.27    0.87
   4   5  -3   10.96    0.69
   4   5  -3   10.41    1.05
  -4  -5  -2  288.30    4.50
   4   5  -2  288.95    4.26
  -4   5   2  289.07    3.92
   4   5  -2  282.57    4.91
  -4   5   1  371.73    5.02
  -4   5   1  349.31    4.81
   4   5  -1  366.38    5.19
   4   5  -1  375.89    5.84
  -4  -5  -1  361.16    5.36
  -4  -5  -1  354.09    5.78
   4  -5   0  221.58    3.20
   4   5   0  203.44    3.49
  -4   5   0  230.68    3.29
   4   5   0  207.46    3.94
  -4   5   0  225.35    3.31
  -4  -5   0  207.67    4.00
   4  -5  -1  367.17    4.78
   4   5   1  370.48    5.77
  -4   5  -1  363.11    4.74
  -4   5  -1  365.65    5.06
   4   5   1  377.47    5.39
  -4   5  -1  362.46    4.95
  -4  -5   1  363.80    5.85
   4  -5  -2  311.98    4.06
  -4   5  -2  303.74    4.20
   4   5   2  327.38    5.11
  -4  -5   2  310.68    4.59
   4   5   2  309.74    4.73
  -4   5  -2  308.30    4.51
  -4   5  -2  312.40    4.29
  -4  -5   2  304.69    5.18
  -4   5  -3    6.44    0.74
  -4  -5   3    7.67    1.06
   4   5   3    8.57    0.91
  -4   5  -3    8.70    0.60
  -4  -5   3    9.49    0.72
   4   5   3    8.52    0.77
  -4   5  -3    7.95    0.57
  -4   5  -4  157.87    2.58
  -4   5  -4  160.05    2.89
  -4  -5   4  142.88    3.17
   4   5   4  144.08    3.04
  -4  -5   4  145.15    2.60
   4   5   4  143.14    2.88
  -4   5  -4  149.81    2.40
  -4   5  -5  491.18    6.79
   4   5   5  447.54    6.88
   4  -5  -5  478.14    5.98
  -4  -5   5  455.40    7.14
  -4  -5   5  454.89    6.32
  -4   5  -5  461.58    6.36
  -4   5  -5  476.88    6.07
  -4   5  -6  357.38    5.38
  -4  -5   6  330.51    4.80
   4   5   6  320.34    5.40
  -4   5  -6  338.14    4.91
   4  -5  -6  342.22    4.59
  -4   5  -6  337.46    4.56
  -4  -5   6  320.47    5.57
  -4   5  -7   18.48    1.30
   4   5   7   24.06    1.32
  -4  -5   7   23.98    1.34
  -4   5  -7   24.18    1.11
  -4  -5   7   24.97    0.95
   4   5   7   24.01    1.21
  -4   5  -7   23.03    0.80
   4  -5  -7   23.91    0.90
  -4  -5   8  182.92    3.01
  -4   5  -8  172.35    3.86
   4  -5  -8  183.42    3.03
   4   5   8  179.18    3.63
  -4   5  -8  181.99    3.29
   4   5   8  181.64    3.49
  -4  -5   8  174.48    3.63
  -4   5  -9   85.69    2.52
  -4   5  -9   80.54    2.11
   4   5   9   82.99    2.41
   4  -5  -9   80.86    1.88
   4   5   9   86.61    2.28
  -4  -5   9   84.56    2.39
  -4  -5   9   84.46    1.75
  -4   5  -9   83.23    1.63
   4   5  10   79.72    2.47
   4  -5 -10   87.51    2.05
  -4  -5  10   81.91    1.73
  -4   5 -10   87.22    1.65
  -4  -5  10   85.22    2.46
  -4   5 -10   87.08    2.27
   4   5  10   85.33    2.31
   4   5  11   59.12    2.19
  -4   5 -11   65.46    2.38
  -4  -5  11   58.72    2.12
   4   5  11   62.67    2.04
   4  -5 -11   61.60    1.79
  -4   5 -11   64.25    1.38
  -4  -5  11   56.72    1.42
  -4   5 -11   64.79    2.07
  -4   5 -12   31.51    1.92
  -4   5 -12   34.65    1.72
  -4  -5  12   35.72    1.79
   4  -5 -12   34.89    1.48
  -4   5 -12   35.27    0.99
  -4  -5  12   32.84    1.07
   4   5  12   33.06    1.64
  -4   5 -13   53.34    2.49
  -4  -5  13   58.22    2.18
   4   5  13   58.88    2.04
   4  -5 -13   55.93    1.88
  -4  -5  13   57.53    1.40
  -4   5 -13   56.26    2.22
  -4   5 -14   20.50    1.90
  -4  -5  14   23.10    0.91
   4   5  14   25.30    1.47
  -4  -5  14   23.55    1.74
   4  -5 -14   20.83    1.35
  -4   5 -15   52.46    2.57
  -4  -5  15   51.44    1.35
   4  -5 -15   51.51    1.99
   4   5  15   50.19    2.03
  -4   5 -16   52.27    2.70
   4   5  16   51.69    2.04
  -4  -5  16   48.78    1.27
  -4  -5  16   55.63    2.43
   4  -5 -16   51.72    2.08
  -4   5 -17    5.27    1.84
  -4  -5  17    8.47    1.76
   4   5  17    6.73    1.21
   4  -5 -17    7.03    1.40
  -4   5 -18   29.41    2.49
   4   5  18   30.71    1.78
   4  -5 -18   32.28    1.93
  -4  -5  18   30.67    2.05
   4  -5 -19    3.67    1.37
  -4   5 -19    2.72    1.81
   4   5  19    5.45    1.26
  -4  -5  19    3.73    1.62
   4  -5 -20   -0.40    1.42
  -4   5 -20    0.47    1.86
  -4  -5  20    0.70    1.51
   4   5  20    0.47    1.17
  -4  -5  21    2.32    1.67
   4  -5 -21    2.73    1.53
  -4  -6 -20    0.55    1.86
  -4  -6 -19    8.90    2.01
  -4  -6 -18  124.56    4.17
  -4  -6 -17    2.63    1.67
  -4  -6 -16  385.71    7.55
  -4  -6 -15    6.68    1.57
  -4   6  15    6.95    0.85
  -4  -6 -14   22.29    1.44
  -4   6  14   20.52    1.02
  -4  -6 -14   23.50    1.99
  -4   6  13  275.97    4.15
  -4  -6 -13  281.34    5.76
  -4  -6 -13  280.57    4.77
  -4  -6 -12  275.82    5.59
  -4   6  12  258.56    3.85
  -4   6  11  181.39    2.84
  -4  -6 -11  177.25    4.25
  -4   6  10  367.93    4.90
   4   6 -10  363.64    4.94
   4   6  -9   86.76    1.67
   4   6  -9   80.21    2.69
  -4  -6  -9   83.19    2.68
  -4   6   9   90.21    1.57
   4   6  -8  102.44    2.90
  -4  -6  -8  104.54    2.87
  -4   6   8   97.27    1.60
   4   6  -8  101.53    1.85
  -4   6   7  104.19    1.61
  -4  -6  -7  111.12    2.97
   4   6  -7  109.74    1.97
   4   6  -7  106.76    2.92
  -4   6   6  986.54   11.78
   4   6  -6 1048.32   12.38
   4   6  -6  990.68   13.74
  -4  -6  -6 1036.92   13.69
  -4   6   5  215.69    2.76
   4   6  -5  230.86    3.43
   4   6  -5  231.82    4.42
  -4  -6  -5  218.63    4.30
   4   6  -4  949.84   10.87
  -4  -6  -4  912.28   11.37
   4   6  -4  918.35   12.02
  -4   6   3  248.03    3.29
  -4  -6  -3  254.15    4.21
   4   6  -3  266.87    3.93
   4   6  -3  262.92    4.74
  -4  -6  -2  578.15    7.76
   4   6  -2  564.62    8.19
   4   6  -2  542.79    7.44
  -4   6   2  547.61    6.85
  -4   6   1  612.56    7.31
   4   6  -1  588.91    8.13
   4   6  -1  577.68    8.75
  -4   6   1  620.34    7.59
  -4   6   0 4300.08   49.64
  -4   6   0 4255.97   49.33
   4   6   0 4336.36   50.83
   4   6   0 4310.38   50.19
  -4   6  -1  638.27    7.77
  -4  -6   1  564.26    8.01
   4   6   1  575.38    8.12
   4   6   1  556.69    8.49
  -4   6  -1  632.23    7.45
  -4   6  -1  601.67    7.71
  -4  -6   1  537.17    8.52
  -4  -6   2  549.66    8.17
  -4   6  -2  566.10    7.38
   4   6   2  567.85    8.03
  -4  -6   2  553.20    7.55
   4   6   2  554.35    7.74
  -4   6  -2  533.14    7.01
  -4   6  -2  570.97    7.15
  -4   6  -3  312.94    4.45
  -4  -6   3  292.22    5.05
  -4   6  -3  298.46    4.08
   4   6   3  278.44    4.80
  -4  -6   3  283.95    4.40
   4   6   3  291.39    4.69
  -4   6  -3  269.46    4.07
  -4   6  -4  857.35   10.93
   4   6   4  844.74   11.09
  -4  -6   4  846.40   11.59
   4   6   4  831.32   11.35
  -4   6  -4  853.17   10.53
  -4  -6   4  822.23   10.69
  -4   6  -4  827.11   10.36
  -4   6  -5  235.20    3.75
   4   6   5  251.42    4.41
  -4  -6   5  256.06    4.63
   4   6   5  238.93    4.22
  -4  -6   5  253.11    3.86
  -4   6  -5  271.96    4.23
  -4   6  -5  245.48    3.55
  -4   6  -6  967.00   12.17
   4   6   6  996.24   12.84
  -4  -6   6  998.17   13.10
  -4  -6   6 1003.57   12.15
  -4   6  -6  955.85   11.76
  -4   6  -7  112.23    2.35
  -4   6  -7  102.59    2.70
  -4  -6   7  106.98    2.13
   4   6   7  110.20    2.70
  -4   6  -7  110.06    1.91
   4  -6  -7  107.45    1.86
  -4  -6   7  108.77    2.77
  -4   6  -8  137.90    3.10
   4   6   8  131.56    3.06
   4  -6  -8  132.48    2.28
  -4  -6   8  132.10    2.40
   4   6   8  137.73    2.99
  -4  -6   8  126.71    3.06
  -4   6  -8  128.82    2.18
  -4   6  -8  128.51    2.68
   4   6   9   85.42    2.43
   4  -6  -9   82.52    1.84
   4   6   9   85.62    2.36
  -4  -6   9   78.89    1.75
  -4   6  -9   85.99    1.62
  -4  -6   9   80.74    2.43
  -4   6  -9   88.10    2.25
  -4   6 -10  342.80    6.09
   4   6  10  351.74    5.96
   4  -6 -10  346.74    5.09
   4   6  10  363.93    5.88
  -4   6 -10  351.00    4.75
  -4   6 -10  344.19    5.60
  -4  -6  10  351.93    4.94
  -4  -6  10  354.97    5.94
   4   6  11  174.98    3.86
  -4   6 -11  167.04    3.98
  -4  -6  11  172.92    3.83
   4  -6 -11  178.19    3.19
   4   6  11  177.16    3.73
  -4  -6  11  176.11    2.90
  -4   6 -11  181.34    2.72
  -4   6 -11  179.19    3.70
   4   6  12  294.35    5.26
  -4   6 -12  300.88    5.62
  -4  -6  12  278.35    5.16
  -4   6 -12  264.75    4.93
   4  -6 -12  254.53    4.44
  -4  -6  12  274.65    4.04
   4   6  12  277.11    5.05
  -4  -6  13  260.39    3.77
  -4  -6  13  259.51    4.99
   4   6  13  268.76    4.86
  -4  -6  14   20.80    1.75
   4  -6 -14   21.93    1.34
  -4  -6  14   19.13    0.84
   4   6  14   20.81    1.50
  -4   6 -15    4.86    1.57
  -4  -6  15    4.33    0.59
   4  -6 -15    4.50    1.12
  -4  -6  15    3.91    1.50
   4   6  15    3.87    1.22
  -4  -6  16  385.33    6.64
   4  -6 -16  380.21    6.13
   4   6  16  386.04    6.42
   4  -6 -17    1.25    1.20
  -4   6 -17    1.09    1.77
  -4  -6  17    1.36    1.58
   4   6  17    1.45    1.19
   4  -6 -17    2.11    1.21
  -4   6 -18  126.05    4.27
  -4  -6  18  135.13    3.71
   4  -6 -19    6.25    1.43
  -4   6 -19    5.17    2.02
  -4  -6  19    5.56    1.73
   4   6  19    6.30    1.36
   4  -6 -20    2.84    1.44
  -4   6 -20    3.38    2.04
   4   6  20    2.77    1.31
  -4  -6  20    3.88    1.66
  -4  -7 -21   16.57    2.50
  -4  -7 -20    6.54    2.11
  -4  -7 -19   34.96    2.68
  -4  -7 -17   61.49    3.00
  -4  -7 -16  132.54    4.14
  -4  -7 -15   20.41    2.04
  -4  -7 -14   52.10    1.96
  -4  -7 -14   52.64    2.67
  -4  -7 -13   22.85    1.91
  -4  -7 -13   22.89    1.44
  -4  -7 -12   71.56    2.80
   4   7 -11   34.49    2.06
  -4  -7 -11   39.69    2.16
   4   7 -11   39.90    1.05
   4   7 -10  117.30    3.40
  -4  -7 -10  118.87    3.34
   4   7 -10  118.43    2.06
   4   7  -9   99.12    3.06
  -4  -7  -9  100.11    3.00
   4   7  -9  100.62    1.86
   4   7  -8  142.21    3.60
  -4  -7  -8  137.87    3.48
   4   7  -8  145.38    2.42
   4   7  -7   61.61    2.30
   4   7  -7   61.22    1.41
  -4  -7  -7   61.56    2.23
   4   7  -6  192.27    4.18
  -4  -7  -6  185.72    4.01
   4   7  -6  191.64    3.07
  -4  -7  -5   38.55    1.75
   4   7  -5   40.70    1.21
   4   7  -5   36.89    1.78
   4   7  -4  205.61    3.35
  -4  -7  -4  203.95    4.16
   4   7  -4  199.41    4.16
  -4  -7  -3   86.13    2.49
   4   7  -3   83.63    2.53
   4   7  -3   83.95    1.89
   4   7  -2  190.99    3.26
  -4  -7  -2  163.04    3.25
  -4   7   2  172.62    2.46
   4   7  -2  189.03    3.82
  -4   7   2  181.79    2.28
  -4   7   1   85.34    1.31
   4   7  -1   74.54    2.36
  -4   7   1   88.97    1.52
   4   7  -1   72.36    1.92
  -4   7   0  895.83   10.83
  -4   7   0  893.23   10.57
   4   7   0  875.75   12.05
  -4   7  -1   82.86    1.47
  -4   7  -1   82.57    1.65
   4   7   1   67.00    2.18
  -4  -7   1   71.26    1.90
   4   7   1   67.42    1.93
  -4   7  -2  173.70    2.67
  -4   7  -2  173.29    2.92
  -4  -7   2  174.95    3.14
   4   7   2  172.39    3.31
   4   7   2  171.34    3.52
  -4   7  -2  178.75    2.82
  -4   7  -3   87.91    1.97
   4   7   3   82.14    2.11
   4   7   3   84.43    2.31
  -4  -7   3   82.46    1.95
  -4   7  -3   84.53    1.71
  -4   7  -3   88.29    1.72
  -4   7  -4  226.99    3.81
  -4   7  -4  226.58    3.37
  -4  -7   4  233.09    4.41
   4   7   4  235.57    4.23
  -4  -7   4  239.30    3.79
   4   7   4  232.64    4.11
  -4   7  -4  218.91    3.47
  -4   7  -5   51.35    1.62
   4   7   5   44.09    1.71
  -4  -7   5   43.08    1.41
  -4   7  -5   50.75    1.42
  -4   7  -5   49.43    1.19
   4   7   5   44.17    1.64
  -4  -7   5   46.39    1.87
  -4  -7   6  187.84    3.30
   4   7   6  193.66    3.84
  -4  -7   6  190.29    4.00
  -4   7  -6  197.71    3.44
  -4   7  -7   64.56    2.02
  -4  -7   7   64.26    2.15
   4   7   7   64.16    2.08
  -4   7  -7   62.83    1.77
  -4   7  -7   60.16    1.32
  -4  -7   7   62.99    1.59
  -4   7  -8  156.52    3.29
   4   7   8  127.20    3.04
  -4  -7   8  125.79    2.43
  -4   7  -8  145.05    2.91
   4   7   8  112.66    2.91
  -4  -7   8  125.08    3.11
  -4   7  -8  139.96    2.21
   4   7   9   97.33    2.70
  -4   7  -9   97.19    2.51
  -4   7  -9  101.41    1.78
   4   7   9  103.43    2.69
   4  -7  -9   99.63    1.87
  -4  -7   9  105.28    2.77
  -4  -7   9  101.04    2.04
  -4   7 -10  125.38    3.48
   4   7  10  131.55    3.21
   4  -7 -10  134.52    2.44
   4   7  10  137.82    3.23
  -4   7 -10  129.16    3.05
  -4  -7  10  134.87    2.45
  -4   7 -10  144.39    2.27
  -4  -7  10  132.70    3.25
   4  -7 -11   45.20    1.36
  -4   7 -11   36.78    2.00
  -4  -7  11   42.16    1.98
   4   7  11   41.23    1.93
   4   7  11   45.32    1.93
   4  -7 -11   47.82    1.43
  -4   7 -11   46.41    1.08
  -4   7 -11   48.51    1.96
  -4  -7  11   42.58    1.26
   4  -7 -12   71.65    1.83
   4   7  12   76.05    2.50
  -4   7 -12   79.80    2.79
  -4  -7  12   72.44    2.54
  -4  -7  12   71.88    1.63
   4  -7 -12   74.14    1.91
   4   7  12   74.80    2.45
  -4   7 -12   70.74    2.43
   4  -7 -13   21.37    1.15
  -4   7 -13   22.91    1.94
  -4  -7  13   22.51    1.76
   4  -7 -13   20.59    1.23
   4   7  13   21.78    1.55
  -4  -7  13   21.85    0.91
   4  -7 -14   54.03    1.80
  -4   7 -14   58.01    2.71
  -4  -7  14   56.76    2.38
   4  -7 -14   57.63    1.87
  -4  -7  14   54.05    1.32
   4   7  14   56.51    2.24
   4  -7 -15   18.74    1.33
  -4   7 -15   19.55    2.07
   4  -7 -15   21.20    1.41
  -4  -7  15   23.50    1.87
   4   7  15   20.34    1.62
  -4  -7  15   19.75    0.81
  -4   7 -16  151.70    4.39
   4  -7 -16  142.55    3.26
   4   7  16  149.97    3.73
  -4  -7  16  142.32    3.84
  -4   7 -17   55.14    2.99
   4  -7 -17   56.22    2.20
   4   7  17   58.39    2.45
  -4  -7  17   57.47    2.66
   4  -7 -18   35.99    1.95
   4   7  18   38.98    2.10
  -4  -7  18   38.48    2.37
  -4   7 -18   43.60    2.83
  -4   7 -19   32.99    2.78
  -4  -7  19   36.87    2.36
   4   7  20    8.02    1.50
  -4  -7  20    8.16    1.84
   4   7  21   20.29    1.86
  -4  -8 -21   10.62    2.51
  -4  -8 -20   52.35    3.36
  -4  -8 -19    8.57    2.04
  -4  -8 -18   93.08    3.77
  -4  -8 -17   23.61    2.37
  -4  -8 -16  169.16    4.64
  -4  -8 -15    8.68    1.79
  -4  -8 -14  122.79    3.82
  -4  -8 -13    9.03    1.68
  -4  -8 -13    8.48    1.14
  -4  -8 -12  395.57    7.27
   4   8 -11   22.54    1.85
  -4  -8 -11   21.41    1.79
   4   8 -11   21.75    0.83
   4   8 -10  484.39    8.35
   4   8 -10  484.00    6.36
   4   8  -9  805.88   11.74
   4   8  -9  783.86    9.79
   4   8  -8  276.20    4.01
  -4  -8  -8  282.74    5.41
   4   8  -8  278.43    5.50
   4   8  -7  257.77    5.19
  -4  -8  -7  257.44    5.07
   4   8  -7  257.93    3.87
   4   8  -6  372.35    6.60
   4   8  -6  371.55    5.27
  -4  -8  -6  376.09    6.43
  -4  -8  -5  140.32    3.41
   4   8  -5  142.99    2.64
   4   8  -5  140.48    3.47
  -4  -8  -4  740.37   10.58
   4   8  -4  732.37   10.64
   4   8  -4  714.89    9.53
   4   8  -3  126.42    2.52
   4   8  -3  122.66    3.18
  -4  -8  -3  120.00    3.06
   4   8  -2  110.86    2.44
   4   8  -2  112.67    2.95
  -4  -8  -2  112.22    2.93
  -4   8   1  233.95    3.06
  -4   8   1  234.65    3.22
   4   8  -1  250.85    4.68
   4   8  -1  233.60    4.04
  -4  -8  -1  236.00    4.54
  -4   8   0  800.21    9.67
  -4   8   0  778.11    9.45
  -4  -8   0  816.55   10.51
   4   8   0  787.70   10.49
   4   8   0  798.97   11.05
   4   8   1  233.58    4.07
  -4   8  -1  243.49    3.53
   4   8   1  238.84    4.46
  -4  -8   1  230.31    3.95
  -4   8  -1  224.13    3.26
  -4   8  -2  129.39    2.34
  -4   8  -2  120.49    2.12
   4   8   2  124.30    2.73
  -4  -8   2  123.94    2.57
   4   8   2  119.93    2.94
  -4   8  -3  116.83    2.36
   4   8   3  114.70    2.87
  -4   8  -3  119.54    2.18
   4   8   3  116.49    2.72
  -4  -8   3  118.61    2.50
  -4   8  -3  123.42    2.18
   4   8   4  677.76    9.59
  -4  -8   4  692.34    9.01
  -4   8  -4  664.62    8.67
  -4   8  -4  668.92    8.50
   4   8   4  672.82    9.41
   4   8   5  149.42    3.32
  -4  -8   5  151.42    2.85
   4   8   5  147.13    3.23
  -4   8  -5  155.08    2.77
  -4   8  -5  157.60    2.50
   4   8   6  375.18    6.13
   4   8   6  365.70    6.14
  -4  -8   6  386.39    5.54
  -4   8  -6  380.12    5.59
  -4   8  -6  372.62    5.10
  -4  -8   6  389.12    6.37
  -4   8  -7  254.81    4.73
   4   8   7  261.82    4.90
  -4   8  -7  287.85    4.51
  -4  -8   7  269.13    4.25
  -4  -8   7  281.98    5.12
  -4   8  -7  282.86    3.90
  -4   8  -8  249.62    4.37
   4   8   8  255.57    4.39
  -4  -8   8  260.61    3.64
  -4   8  -8  240.09    3.96
  -4  -8   8  259.71    4.56
  -4   8  -8  240.51    3.16
   4   8   9  766.56   10.73
  -4   8  -9  766.73   10.91
  -4   8  -9  760.61   10.39
  -4  -8   9  762.53    9.78
   4   8   9  758.62   10.83
  -4   8  -9  796.35    9.41
  -4  -8   9  773.50   10.96
   4  -8 -10  448.13    5.99
   4   8  10  500.79    7.41
   4  -8 -10  436.27    5.93
  -4   8 -10  452.34    6.99
   4   8  10  483.09    7.47
  -4   8 -10  472.23    5.91
  -4  -8  10  483.16    7.46
  -4  -8  10  482.68    6.30
  -4   8 -11   16.32    1.56
  -4  -8  11   15.08    1.50
   4   8  11   15.27    1.50
   4  -8 -11   16.71    0.86
   4  -8 -11   15.12    0.86
  -4   8 -11   16.34    1.51
  -4  -8  11   15.67    0.87
   4   8  11   17.22    1.51
  -4  -8  12  416.32    5.66
   4   8  12  436.86    6.92
   4  -8 -12  406.83    5.83
  -4  -8  12  431.73    7.05
   4  -8 -12  432.58    5.90
  -4   8 -12  419.25    6.74
   4   8  12  422.38    7.05
  -4  -8  13   10.33    0.73
   4  -8 -13   10.52    0.97
  -4  -8  13    9.77    1.55
   4  -8 -13   11.20    0.99
   4   8  13   11.75    1.42
   4  -8 -14  100.89    2.40
   4   8  14  109.04    3.11
  -4  -8  14  107.53    3.19
   4  -8 -14  106.94    2.46
  -4  -8  14  105.47    1.92
  -4   8 -15    5.19    1.85
   4  -8 -15    7.55    1.05
   4  -8 -15    8.06    1.12
  -4  -8  15    8.02    1.68
   4   8  15    6.82    1.43
  -4   8 -16  186.22    4.95
   4   8  16  176.97    4.19
  -4  -8  16  173.56    4.33
   4  -8 -17   16.33    1.47
   4   8  17   16.58    1.71
  -4  -8  17   18.29    1.99
  -4   8 -18  110.80    4.13
   4   8  18  111.83    3.35
  -4   8 -19    4.43    2.13
   4   8  19    4.40    1.51
  -4  -8  19    4.09    1.83
   4   8  20   46.41    2.38
   4   8  21    5.72    1.64
  -4  -9 -21    3.00    2.31
  -4  -9 -20    5.26    2.16
  -4  -9 -19   10.55    2.26
  -4  -9 -17    8.68    1.89
  -4  -9 -16   28.68    2.25
  -4  -9 -15   14.49    1.89
  -4  -9 -14   68.86    2.93
  -4  -9 -13    5.71    1.52
  -4  -9 -12   15.11    1.78
  -4  -9 -11    3.23    1.38
   4   9 -11    3.24    0.56
   4   9 -10  284.08    5.88
  -4  -9 -10  281.04    5.64
   4   9 -10  276.19    3.98
   4   9  -9   70.97    2.75
  -4  -9  -9   70.65    2.72
   4   9  -9   73.54    1.61
   4   9  -8  185.39    4.46
   4   9  -8  198.41    3.16
  -4  -9  -8  186.99    4.37
   4   9  -7   74.04    2.70
   4   9  -7   73.94    1.71
  -4  -9  -7   74.65    2.59
   4   9  -6  253.87    3.96
  -4  -9  -6  253.15    5.02
   4   9  -6  254.22    5.21
   4   9  -5   43.68    1.40
  -4  -9  -5   46.18    2.04
   4   9  -5   45.47    2.05
  -4  -9  -4  245.79    4.80
   4   9  -4  242.33    4.00
   4   9  -4  239.32    4.88
   4   9  -3   61.20    1.77
   4   9  -3   60.70    2.31
  -4  -9  -3   63.88    2.27
   4   9  -2  528.95    8.34
   4   9  -2  541.41    7.59
  -4  -9  -2  531.86    8.26
   4   9  -1  132.23    3.35
   4   9  -1  132.59    2.81
  -4   9   1  139.00    1.97
  -4  -9  -1  127.22    3.21
   4   9   0    4.45    0.82
  -4  -9   0    5.20    1.05
  -4   9   0    4.05    0.48
   4   9   0    4.27    1.06
  -4   9   0    4.26    0.46
  -4   9  -1  143.03    2.40
  -4  -9   1  128.65    3.22
  -4   9  -1  142.06    2.28
   4   9   1  130.80    2.92
   4   9   1  138.07    3.27
  -4   9  -2  551.19    7.06
  -4  -9   2  487.64    8.00
  -4   9  -2  517.71    6.79
   4   9   2  524.04    7.96
   4   9   2  511.02    7.69
  -4   9  -3   68.46    1.71
  -4   9  -3   66.73    1.57
  -4  -9   3   56.28    1.74
   4   9   3   57.41    2.12
   4   9   3   54.36    1.91
  -4   9  -4  239.32    4.12
  -4   9  -4  251.60    3.88
   4   9   4  242.21    4.56
  -4  -9   4  235.75    4.07
   4   9   4  239.52    4.49
  -4   9  -5   39.83    1.53
  -4   9  -5   47.46    1.48
   4   9   5   42.25    1.83
   4   9   5   42.01    1.76
  -4  -9   5   42.41    1.47
  -4   9  -5   50.20    1.25
  -4   9  -6  224.55    4.12
  -4   9  -6  214.00    3.79
  -4  -9   6  229.51    3.79
   4   9   6  226.77    4.43
  -4   9  -6  220.84    3.37
   4   9   7   62.61    2.16
  -4   9  -7   61.84    1.85
  -4  -9   7   62.59    1.69
  -4   9  -7   61.46    1.36
   4   9   7   56.31    2.12
   4   9   8  186.39    3.91
  -4   9  -8  187.77    3.63
  -4  -9   8  175.15    3.20
  -4   9  -8  192.80    2.89
  -4  -9   8  173.52    3.99
  -4   9  -9   78.75    2.67
   4   9   9   79.92    2.53
  -4   9  -9   72.32    2.26
  -4   9  -9   75.03    1.54
  -4  -9   9   78.96    2.62
  -4  -9   9   73.30    1.83
   4   9  10  302.70    5.07
  -4   9 -10  284.07    4.80
  -4  -9  10  295.70    5.23
   4   9  10  287.61    5.24
  -4  -9  10  284.82    4.04
   4   9  11    2.80    1.13
   4   9  11    3.98    1.20
  -4  -9  11    3.61    1.29
  -4   9 -11    3.45    1.45
  -4  -9  11    3.75    0.68
  -4   9 -11    5.54    1.29
  -4   9 -12   15.39    1.91
   4   9  12   17.69    1.55
  -4  -9  12   18.86    1.66
   4   9  12   17.86    1.59
   4  -9 -12   19.75    0.93
   4   9  13    7.18    1.43
  -4  -9  13    4.80    1.48
  -4   9 -13    2.46    1.58
   4  -9 -13    4.80    0.78
   4  -9 -13    3.78    0.76
   4   9  13    5.97    1.32
   4  -9 -14   76.19    1.93
   4  -9 -14   75.94    1.95
  -4  -9  14   76.45    2.80
   4   9  14   73.81    2.70
  -4   9 -15   11.31    1.96
   4  -9 -15   11.14    1.07
  -4  -9  15   10.37    1.72
   4   9  15   11.11    1.62
  -4   9 -16   34.46    2.59
   4  -9 -16   31.32    1.54
  -4  -9  16   31.16    2.19
   4   9  16   33.98    2.03
  -4  -9  17    7.15    1.88
  -4   9 -17    6.53    2.07
   4   9  17    5.30    1.46
  -4   9 -18    2.61    2.02
  -4  -9  18    6.42    1.89
   4   9  18    6.71    1.52
   4   9  19   12.66    1.75
   4   9  20    3.15    1.64
  -4 -10 -21   16.65    2.42
  -4 -10 -20  121.80    4.53
  -4 -10 -19   18.23    2.27
  -4 -10 -18   19.42    2.18
  -4 -10 -17    2.39    1.69
  -4 -10 -15   56.59    2.89
  -4 -10 -14  235.45    5.53
  -4 -10 -13   99.90    3.39
  -4 -10 -12  139.44    3.96
  -4 -10 -11   94.37    3.24
  -4 -10 -10  192.71    4.61
   4  10 -10  194.45    3.06
   4  10  -9  256.45    5.56
  -4 -10  -9  258.29    5.33
   4  10  -9  253.18    3.82
   4  10  -8  974.38   14.35
  -4 -10  -8  992.47   14.16
   4  10  -8 1010.12   12.49
   4  10  -7  347.49    6.62
   4  10  -7  350.16    5.14
  -4 -10  -7  353.40    6.44
   4  10  -6   55.46    1.62
  -4 -10  -6   55.94    2.30
   4  10  -6   54.28    2.36
   4  10  -5  147.18    2.84
  -4 -10  -5  150.14    3.65
   4  10  -5  143.86    3.74
   4  10  -4  609.35    9.59
   4  10  -4  635.02    8.60
  -4 -10  -4  601.93    9.41
   4  10  -3  227.33    3.94
   4  10  -3  222.94    4.77
  -4 -10  -3  226.93    4.62
   4  10  -2  546.35    8.61
   4  10  -2  547.53    7.80
  -4 -10  -2  541.41    8.45
  -4 -10  -1    0.95    0.97
   4  10  -1    0.54    0.75
  -4  10   1    0.60    0.29
   4  10  -1    0.03    1.09
  -4 -10   0   73.56    2.46
   4  10   0   75.28    2.51
   4  10   0   71.20    2.10
  -4  10   0   77.30    1.48
  -4  10  -1    4.92    0.60
  -4 -10   1    3.61    1.10
   4  10   1    4.86    1.11
  -4  10  -1    4.38    0.56
   4  10   1    3.35    0.87
  -4  10  -2  564.77    7.52
  -4 -10   2  565.54    8.66
   4  10   2  568.21    8.34
   4  10   2  573.90    8.61
  -4  10  -2  556.04    7.38
  -4  10  -3  211.75    3.56
  -4  10  -3  201.52    3.32
  -4 -10   3  205.03    4.35
   4  10   3  203.38    4.27
   4  10   3  204.29    4.11
  -4  10  -4  630.14    8.40
  -4  10  -4  593.41    8.09
   4  10   4  601.23    8.98
  -4 -10   4  602.41    9.25
   4  10   4  604.78    8.97
  -4  10  -5  137.75    2.72
   4  10   5  141.57    3.33
   4  10   5  131.90    3.21
  -4  10  -5  142.15    2.42
  -4  10  -6   61.54    1.86
   4  10   6   63.92    2.16
   4  10   6   63.71    2.26
  -4  10  -6   67.20    1.51
  -4  10  -7  368.78    5.70
   4  10   7  361.26    6.21
   4  10   7  359.40    6.34
  -4  10  -7  378.47    5.11
   4  10   8  981.57   13.20
  -4  10  -8  968.68   11.77
   4  10   9  259.49    4.91
  -4  10  -9  250.16    4.55
   4  10  10  184.69    3.96
  -4  10 -10  173.79    3.79
  -4 -10  10  167.47    4.05
   4  10  10  183.52    4.18
  -4 -10  11   77.89    2.67
   4  10  11   79.90    2.55
  -4  10 -11   79.63    2.53
   4  10  12  123.05    3.29
  -4 -10  12  120.95    3.39
   4  10  12  121.50    3.39
  -4  10 -13  104.16    3.48
   4  10  13  102.84    3.06
   4 -10 -13   95.79    1.96
  -4 -10  13   98.09    3.20
   4 -10 -13   97.06    1.95
   4  10  13  102.77    3.22
  -4  10 -14  248.46    5.61
  -4 -10  14  237.24    5.03
   4  10  14  233.64    5.11
  -4  10 -15   67.65    3.08
  -4 -10  15   60.79    2.75
   4  10  15   63.38    2.67
  -4  10 -16   36.26    2.68
   4  10  16   40.72    2.34
  -4 -10  16   40.44    2.39
  -4  10 -17    0.09    1.90
   4  10  17    0.60    1.42
  -4 -10  17    1.63    1.76
  -4  10 -18   16.09    2.39
   4  10  18   14.77    1.80
  -4 -10  18   13.62    2.09
   4  10  20  126.95    4.00
  -4 -11 -20   13.92    2.36
  -4 -11 -19    9.55    1.99
  -4 -11 -17   29.14    2.43
  -4 -11 -16   20.83    2.23
  -4 -11 -15    5.21    1.57
  -4 -11 -14   24.56    2.20
  -4 -11 -13   17.66    1.88
  -4 -11 -12   31.67    2.23
  -4 -11 -11   29.52    2.07
   4 -11  11   32.75    1.62
   4 -11  10    8.64    1.15
   4  11 -10    7.93    0.74
  -4 -11 -10    8.79    1.63
  -4 -11  -9  101.53    3.21
   4  11  -9   95.59    2.04
   4 -11   9   97.43    2.43
   4  11  -8   16.83    1.83
   4 -11   8   19.04    1.21
  -4 -11  -8   18.07    1.70
   4  11  -8   15.62    0.99
  -4 -11  -7   73.07    2.73
   4  11  -7   69.62    1.83
   4  11  -7   69.40    2.88
   4 -11   6   42.33    1.40
   4  11  -6   45.02    1.50
  -4 -11  -6   44.58    2.14
   4  11  -6   43.51    2.27
   4  11  -5   64.33    2.59
  -4 -11  -5   67.81    2.47
   4  11  -5   66.24    1.86
   4  11  -4   38.58    1.53
  -4 -11  -4   38.12    1.94
   4  11  -4   39.07    2.13
  -4 -11  -3  121.32    3.28
   4  11  -3  121.84    2.75
   4  11  -3  115.29    3.36
   4  11  -2   92.53    2.44
   4  11  -2   93.91    2.98
  -4 -11  -2   90.70    2.81
  -4 -11  -1   92.03    2.82
  -4  11   1   98.20    1.62
  -4  11   1   94.07    1.58
   4  11  -1   91.58    2.44
   4  11  -1  100.68    3.00
  -4 -11   0  123.73    3.27
  -4  11   0  132.75    2.19
   4  11   0  122.29    2.92
   4  11   0  122.38    3.39
  -4  11   0  136.78    2.23
  -4  11  -1  102.23    1.96
  -4  11  -1  101.86    1.93
  -4 -11   1   88.51    2.76
   4  11   1   88.77    2.52
   4  11   1   91.59    2.77
  -4  11  -2  115.05    2.25
  -4 -11   2  102.69    3.00
   4  11   2   98.50    2.71
   4  11   2  104.61    2.95
  -4  11  -2  110.38    2.15
  -4  11  -3  119.77    2.49
   4  11   3  119.05    3.01
  -4 -11   3  112.95    3.21
   4  11   3  116.83    3.11
  -4  11  -4   34.74    1.48
   4  11   4   31.60    1.77
  -4 -11   4   34.55    1.88
  -4  11  -4   35.68    1.35
   4  11   4   34.32    1.72
   4  11   5   66.36    2.33
  -4 -11   5   66.47    2.45
  -4  11  -5   77.99    1.75
   4  11   5   64.52    2.32
  -4  11  -5   74.87    2.00
   4  11   6   43.77    1.94
   4  11   6   44.64    2.01
  -4 -11   6   43.48    2.02
  -4  11  -6   48.79    1.33
  -4  11  -6   44.52    1.67
  -4  11  -7   77.75    2.22
   4  11   7   67.39    2.41
   4  11   7   66.23    2.49
  -4 -11   7   60.73    2.41
  -4  11  -7   82.33    1.71
   4  11   8   20.86    1.63
  -4  11  -8   23.23    1.49
   4  11   8   18.61    1.53
  -4  11  -8   24.51    0.96
  -4  11  -9   92.82    2.67
   4  11   9   90.21    2.72
  -4  11 -10   10.69    1.45
   4  11  10    9.90    1.34
   4  11  11   26.77    1.76
   4  11  11   26.89    1.86
   4  11  12   34.60    1.89
   4  11  12   36.45    2.09
   4  11  13   20.21    1.71
  -4 -11  13   20.90    1.97
   4  11  13   21.43    1.87
  -4  11 -14   22.06    2.32
   4  11  14   26.13    2.01
  -4 -11  14   23.85    2.07
  -4  11 -15    7.13    1.90
  -4 -11  15    4.83    1.76
   4  11  15    6.07    1.63
  -4 -11  16   19.65    2.07
   4  11  16   17.88    1.90
  -4  11 -17   27.54    2.56
   4  11  17   28.48    2.17
  -4 -11  17   27.80    2.28
   4  11  18    8.89    1.75
  -4  11 -18    7.47    2.28
   4  11  19   12.73    1.95
   4  11  20   16.05    2.05
  -4 -12 -18    3.73    1.88
  -4 -12 -17   46.07    2.77
  -4 -12 -16   33.69    2.51
  -4 -12 -15    9.05    1.88
  -4 -12 -14   50.44    2.75
  -4 -12 -13  104.91    3.54
   4 -12  12   38.45    1.77
  -4 -12 -12   37.77    2.32
   4 -12  11   27.45    1.58
  -4 -12 -11   26.25    2.12
  -4 -12 -10   70.24    2.75
   4 -12  10   68.28    2.11
   4 -12   9  158.22    3.28
   4  12  -9  154.89    2.89
   4  12  -8  605.41    8.05
  -4 -12  -8  597.96    9.55
   4  12  -7  108.95    2.42
   4 -12   7  106.98    2.45
  -4 -12  -7  108.74    3.32
   4  12  -7  107.78    3.54
  -4 -12  -6  171.18    4.16
   4  12  -6  170.24    3.22
   4 -12   6  163.78    3.05
   4  12  -6  162.77    4.30
   4  12  -5  237.39    4.24
  -4 -12  -5  241.50    5.07
   4  12  -5  241.74    5.30
   4  12  -4  713.37   11.04
   4  12  -4  709.42    9.79
  -4 -12  -4  716.08   10.70
   4  12  -3  276.62    4.76
   4  12  -3  266.96    5.61
  -4 -12  -3  271.36    5.36
   4  12  -2  472.41    7.26
  -4 -12  -2  487.05    7.95
   4  12  -2  484.93    8.05
  -4  12   1  239.07    3.39
  -4 -12  -1  251.89    4.97
   4  12  -1  251.47    4.56
  -4  12   0  474.31    6.29
  -4 -12   0  509.69    8.06
  -4  12   0  477.83    6.40
   4  12   0  515.08    8.19
   4  12   0  498.92    7.52
  -4  12  -1  239.97    3.70
  -4 -12   1  232.66    4.85
  -4  12  -1  246.99    3.74
   4  12   1  235.57    4.91
   4  12   1  231.07    4.51
  -4  12  -2  490.10    6.64
  -4 -12   2  471.87    7.84
   4  12   2  477.33    7.53
  -4  12  -2  459.45    6.54
   4  12   2  484.93    7.81
  -4 -12   3  248.71    5.09
   4  12   3  243.99    4.90
  -4  12  -3  235.03    3.96
   4  12   3  246.42    4.82
   4  12   4  777.97   11.09
   4  12   4  764.09   11.01
  -4 -12   4  768.89   11.28
  -4  12  -4  743.21   10.08
   4  12   5  232.72    4.65
   4  12   5  226.59    4.73
  -4 -12   5  225.34    4.81
  -4  12  -5  238.56    4.09
   4  12   6  158.01    3.73
  -4 -12   6  160.49    3.92
   4  12   6  164.45    3.88
  -4  12  -6  154.90    3.21
  -4  12  -6  166.51    2.85
   4  12   7  108.62    3.03
   4  12   7  104.74    3.13
  -4  12  -7  116.24    2.19
  -4  12  -7  106.70    2.69
  -4 -12   7  105.21    3.11
   4  12   8  576.61    8.69
  -4 -12   8  580.67    9.08
  -4  12  -8  549.23    8.28
   4  12   8  549.34    8.96
   4  12   9  131.15    3.37
  -4  12  -9  134.87    3.21
  -4 -12   9  130.52    3.54
   4  12  10   79.37    2.63
  -4  12 -10   74.06    2.59
   4  12  11   17.82    1.60
   4  12  11   17.72    1.70
   4  12  12   29.22    1.99
   4  12  13  106.88    3.47
  -4  12 -14   34.40    2.60
   4  12  14   44.28    2.43
   4  12  15   10.36    1.71
  -4 -12  15    7.31    1.83
   4  12  16   41.07    2.55
  -4 -12  16   39.82    2.49
  -4  12 -17   44.80    3.16
   4  12  17   47.84    2.70
   4  12  18    2.51    1.69
  -4 -13 -17    4.44    1.92
  -4 -13 -15   17.70    2.12
  -4 -13 -14    1.06    1.65
  -4 -13 -13    1.25    1.59
   4 -13  12   33.35    1.75
  -4 -13 -12   32.55    2.21
  -4 -13 -11  106.83    3.62
   4 -13  10  129.08    3.05
  -4 -13 -10  141.00    3.97
   4 -13   9  115.35    2.75
  -4 -13  -9  119.57    3.59
   4 -13   8   18.51    1.31
   4  13  -8   20.16    1.17
  -4 -13  -8   19.80    1.85
   4 -13   7   14.91    1.16
   4  13  -7   12.23    1.08
  -4 -13  -7   13.10    1.64
   4 -13   6  178.36    3.29
   4  13  -6  183.14    3.49
  -4 -13  -6  181.44    4.28
   4  13  -6  175.55    4.67
  -4 -13  -5    2.15    1.28
   4 -13   5    0.92    0.77
   4  13  -5    1.71    0.93
   4  13  -5    2.15    1.47
  -4 -13  -4   17.13    1.59
   4  13  -4   19.20    1.34
   4  13  -4   20.41    1.91
   4  13  -3  173.34    3.63
   4  13  -3  171.63    4.36
  -4 -13  -2  192.52    4.37
   4  13  -2  189.02    3.90
   4  13  -2  190.96    4.51
  -4 -13  -1  123.93    3.32
   4  13  -1  122.59    2.95
   4  13  -1  131.61    3.57
  -4 -13   0   66.09    2.49
   4  13   0   64.17    2.26
   4  13   0   66.59    2.69
  -4 -13   1  134.68    3.55
  -4  13  -1  125.29    2.45
   4  13   1  133.17    3.26
   4  13   1  137.04    3.62
  -4  13  -2  214.10    3.54
  -4 -13   2  202.71    4.55
   4  13   2  205.05    4.36
  -4  13  -2  203.84    3.53
   4  13   2  209.28    4.53
  -4  13  -3  193.92    3.47
  -4 -13   3  175.27    4.16
   4  13   3  172.13    4.08
   4  13   3  170.09    4.04
  -4  13  -3  195.34    3.42
   4  13   4   16.58    1.55
  -4  13  -4   18.40    1.20
  -4 -13   4   16.41    1.63
   4  13   4   14.54    1.51
   4  13   5    1.98    1.19
   4  13   5    1.26    1.20
  -4 -13   5    2.40    1.31
  -4  13  -5    1.07    0.93
   4  13   6  189.06    4.21
  -4  13  -6  185.19    3.71
  -4 -13   6  187.03    4.39
   4  13   6  189.64    4.37
  -4  13  -7   14.52    1.34
   4  13   7   14.73    1.55
  -4 -13   7   16.29    1.64
   4  13   7   13.58    1.54
   4  13   8   23.22    1.71
  -4 -13   8   21.70    1.80
  -4  13  -8   21.87    1.56
   4  13   8   21.56    1.74
   4  13   9  114.11    3.18
   4  13   9  112.61    3.45
  -4 -13   9  120.88    3.52
  -4 -13  10  131.30    3.66
  -4 -13  11   99.51    3.29
  -4 -13  12   30.10    2.16
   4  13  12   30.70    2.14
   4  13  13    1.31    1.50
   4  13  14    0.73    1.51
  -4  13 -15   14.37    2.41
   4  13  15   16.46    1.99
  -4  13 -16   32.29    2.73
   4  13  16   29.02    2.34
  -4  13 -17    1.43    2.17
   4  13  17    1.82    1.86
  -4 -14 -15   15.78    2.08
  -4 -14 -14   14.66    1.96
  -4 -14 -13   14.50    1.99
   4 -14  13   13.87    1.49
  -4 -14 -12   96.91    3.50
   4 -14  12   96.65    2.75
  -4 -14 -11   87.81    3.23
   4 -14  11   84.25    2.54
   4 -14  10   36.23    1.73
  -4 -14 -10   37.97    2.35
  -4 -14  -9   15.88    1.78
   4 -14   9   15.33    1.32
  -4 -14  -8   83.18    3.03
   4 -14   8   81.77    2.26
   4  14  -7   91.00    2.32
  -4 -14  -7   85.94    3.07
   4 -14   7   91.19    2.29
   4 -14   6  101.67    2.37
  -4 -14  -6  119.66    3.46
   4 -14   5  299.10    4.58
   4  14  -5  287.77    5.05
  -4 -14  -5  290.59    5.76
  -4 -14  -4  320.33    6.15
   4  14  -4  311.72    5.40
   4  14  -4  306.72    6.41
  -4 -14  -3  171.41    4.17
   4  14  -3  174.47    4.46
   4  14  -3  176.05    3.70
  -4 -14  -2  148.19    3.82
   4  14  -2  143.38    3.35
   4  14  -2  144.80    4.04
  -4 -14  -1  268.10    5.46
   4  14  -1  270.79    5.05
   4  14  -1  281.94    5.77
  -4 -14   0  272.37    5.45
   4  14   0  279.86    5.64
  -4 -14   1  272.52    5.51
   4  14   1  273.74    5.21
   4  14   1  270.73    5.51
  -4  14  -2  154.43    2.93
  -4 -14   2  159.23    4.00
   4  14   2  153.72    3.76
   4  14   2  158.86    3.95
   4  14   3  172.79    4.15
  -4 -14   3  163.10    4.14
   4  14   3  175.77    4.09
  -4 -14   4  325.80    6.11
   4  14   4  320.49    5.95
   4  14   4  329.47    6.15
   4  14   5  287.05    5.47
   4  14   5  278.35    5.66
  -4 -14   5  289.51    5.64
   4  14   6  123.55    3.37
   4  14   6  123.00    3.50
  -4 -14   6  118.71    3.38
   4  14   7   69.68    2.48
  -4  14  -7   63.35    2.22
   4  14   7   66.28    2.64
  -4 -14   7   67.77    2.66
   4  14   8   81.06    2.90
  -4 -14   8   80.71    2.91
  -4  14  -8   82.77    2.57
   4  14   9   26.15    1.96
  -4  14  -9   25.03    1.68
  -4 -14   9   23.61    1.94
  -4 -14  10   34.55    2.13
  -4 -14  11   93.44    3.21
  -4 -14  12  102.58    3.35
   4  14  12   97.82    3.43
   4  14  13   10.01    1.79
  -4 -14  14   17.80    2.21
  -4  14 -15   23.74    2.63
   4  14  15   20.42    2.18
  -4  14 -16   14.06    2.71
   4  14  16   23.68    2.27
  -4 -15 -14    1.80    1.74
  -4 -15 -13   20.69    2.13
   4 -15  13   23.42    1.70
  -4 -15 -12   11.89    1.87
   4 -15  12   12.13    1.44
   4 -15  11   26.48    1.66
   4 -15  10    9.73    1.21
  -4 -15 -10    9.10    1.66
  -4 -15  -9   36.48    2.25
   4 -15   9   42.90    1.79
  -4 -15  -8   16.65    1.85
   4 -15   8   16.42    1.31
  -4 -15  -7   75.33    2.84
   4  15  -7   78.21    2.24
   4 -15   7   84.45    2.23
   4 -15   6   20.32    1.19
  -4 -15  -6   21.06    1.78
   4  15  -5    2.21    1.05
  -4 -15  -5    3.11    1.47
   4 -15   5    2.34    0.85
  -4 -15  -4  112.06    3.41
   4  15  -4  110.68    2.91
  -4 -15  -3   69.91    2.66
   4  15  -3   67.64    2.30
   4  15  -3   65.30    2.89
  -4 -15  -2   21.91    1.80
   4  15  -2   20.08    1.54
   4  15  -2   19.83    1.97
  -4 -15  -1   59.94    2.51
   4  15  -1   62.04    2.31
   4  15  -1   57.94    2.67
   4  15   0    0.29    1.19
  -4 -15   0    0.24    1.32
   4  15   0   -0.13    1.40
  -4 -15   1   56.79    2.52
   4  15   1   55.55    2.55
   4  15   1   52.37    2.29
  -4 -15   2   18.09    1.78
   4  15   2   18.13    1.58
   4  15   2   19.26    1.76
   4  15   3   64.27    2.70
   4  15   3   60.75    2.46
  -4 -15   3   61.42    2.56
   4  15   4  118.88    3.43
   4  15   4  119.05    3.46
  -4 -15   4  119.94    3.50
   4  15   5    1.00    1.31
   4  15   5    0.34    1.31
  -4 -15   5    0.74    1.37
   4  15   6   24.06    1.88
  -4 -15   6   22.98    1.82
   4  15   7   75.91    2.92
  -4 -15   7   80.02    2.88
   4  15   8   11.60    1.64
  -4 -15   8   14.46    1.76
   4  15   9   34.71    2.24
  -4 -15   9   36.71    2.29
  -4 -15  10    8.70    1.74
   4  15  10    7.14    1.63
  -4 -15  12    9.81    1.97
   4  15  13   22.02    2.19
  -4 -15  13   24.00    2.32
  -4 -15  14    2.20    1.89
   4  15  14    1.37    1.70
  -4 -16 -13   14.93    2.00
   4 -16  12  159.39    3.70
  -4 -16 -12  163.58    4.54
   4 -16  11   51.37    2.07
  -4 -16 -11   49.05    2.63
   4 -16  10   31.60    1.73
   4 -16   9   24.79    1.48
  -4 -16  -9   25.70    1.98
  -4 -16  -8   25.44    2.04
   4 -16   8   24.07    1.46
   4 -16   7   25.53    1.41
  -4 -16  -7   32.70    2.17
  -4 -16  -6  149.36    4.03
   4 -16   6  140.58    2.92
   4  16  -6  150.67    3.38
  -4 -16  -5   92.80    3.15
   4  16  -5   89.24    2.62
   4 -16   5   86.57    2.10
   4  16  -4  120.99    3.14
   4  16  -3   54.04    2.19
   4  16  -2   21.26    1.59
  -4 -16  -2   18.46    1.80
  -4 -16  -1  214.61    4.93
   4  16  -1  220.67    4.63
   4  16   0  412.84    7.12
   4  16   0  412.48    7.58
  -4 -16   1  229.68    5.02
   4  16   1  227.20    4.86
   4  16   1  223.18    5.13
   4  16   2   23.31    1.82
   4  16   2   24.29    1.85
  -4 -16   2   25.11    1.86
   4  16   3   76.78    2.87
   4  16   3   75.29    2.82
  -4 -16   3   75.29    2.84
   4  16   4   94.26    3.19
  -4 -16   4   97.59    3.13
   4  16   5  104.46    3.41
  -4 -16   5  104.29    3.31
   4  16   6  132.95    3.87
  -4 -16   6  131.27    3.75
   4  16   7   36.00    2.28
  -4 -16   7   36.62    2.28
   4  16   8   28.16    2.09
  -4 -16   8   30.55    2.12
  -4 -16   9   34.78    2.28
   4  16   9   31.45    2.14
  -4 -16  10   33.06    2.31
   4  16  10   32.39    2.21
  -4 -16  11   60.12    2.89
  -4 -16  12  169.98    4.59
  -4 -16  13   13.18    2.13
   4  16  13   12.51    2.02
  -4  16 -15   19.74    2.96
   4 -17  12    0.35    1.32
   4 -17  11   19.98    1.63
  -4 -17 -11   17.67    2.00
  -4 -17 -10   10.65    1.80
   4 -17  10    8.73    1.28
   4 -17   9    0.47    1.13
  -4 -17  -8   34.99    2.19
   4 -17   8   32.20    1.59
  -4 -17  -7   92.09    3.18
   4 -17   7   87.51    2.34
  -4 -17  -6    1.46    1.42
   4 -17   6    2.92    0.92
   4  17  -5   33.24    1.81
   4 -17   5   37.15    1.42
  -4 -17  -4    0.06    1.36
  -4 -17  -3    0.58    1.31
   4  17  -3    0.96    1.19
   4  17  -2   10.28    1.36
  -4 -17  -2   10.41    1.55
  -4 -17  -1  139.96    3.88
   4  17  -1  134.46    3.62
  -4 -17   0    0.06    1.41
   4  17   0   -0.12    1.26
  -4 -17   1  134.42    3.88
   4  17   1  134.36    3.73
   4  17   2    8.72    1.54
  -4 -17   2    8.29    1.58
   4  17   3    0.79    1.32
  -4 -17   3    1.15    1.41
   4  17   4   -0.24    1.34
  -4 -17   4    0.52    1.45
   4  17   5   35.68    2.24
  -4 -17   5   38.17    2.22
   4  17   6    1.89    1.47
  -4 -17   6    1.21    1.42
   4  17   7   88.53    3.28
  -4 -17   7   85.65    3.13
   4  17   8   34.72    2.33
  -4 -17   8   39.73    2.42
  -4 -17   9    1.33    1.59
   4  17   9    2.65    1.58
  -4 -17  10   12.33    2.05
   4  17  10   12.07    1.90
   4  17  11   15.80    2.07
  -4 -17  11   15.48    2.08
  -4 -17  12    1.49    1.95
   4 -18  11   31.20    1.90
   4 -18  10   51.41    2.07
   4 -18   9   94.07    2.66
  -4 -18  -8   48.13    2.52
   4 -18   8   49.16    1.92
  -4 -18  -7   67.92    2.74
   4 -18   7   63.15    2.03
   4 -18   6    9.52    1.06
  -4 -18  -6   11.33    1.71
  -4 -18  -5   42.55    2.31
  -4 -18  -4   37.08    2.18
  -4 -18  -3   30.63    2.15
   4  18  -3   27.80    1.88
   4  18  -2   55.70    2.41
  -4 -18  -2   55.47    2.58
   4  18  -1    9.15    1.43
  -4 -18  -1   10.68    1.61
  -4 -18   0   81.41    3.00
   4  18   0   78.37    2.89
   4  18   1   18.41    1.83
  -4 -18   1   19.58    1.86
  -4 -18   2   49.73    2.48
   4  18   2   46.85    2.46
  -4 -18   3   32.43    2.15
   4  18   3   29.63    2.13
   4  18   4   33.32    2.24
  -4 -18   4   34.13    2.21
   4  18   5   49.90    2.64
  -4 -18   5   54.40    2.62
   4  18   6   12.82    1.83
  -4 -18   6   13.51    1.82
   4  18   7   75.76    3.20
  -4 -18   7   73.44    3.00
  -4 -18   8   53.39    2.71
   4  18   8   50.22    2.78
  -4 -18   9   93.55    3.39
   4  18   9   82.79    3.36
  -4 -18  10   46.45    2.69
  -4 -18  11   31.19    2.52
  -4 -19  -7    5.17    1.56
  -4 -19  -6   10.84    1.70
  -4 -19  -5    7.91    1.66
  -4 -19  -4    4.51    1.55
  -4 -19  -3   36.62    2.21
   4  19  -3   37.00    2.12
   4  19  -2   26.14    1.85
  -4 -19  -2   29.04    2.15
   4  19  -1    5.40    1.52
  -4 -19  -1    5.08    1.59
   4  19   0    0.88    1.40
   4  19   1    5.27    1.56
  -4 -19   1    4.45    1.47
  -4 -19   2   25.09    2.06
   4  19   2   23.76    2.05
   4  19   3   39.37    2.43
  -4 -19   3   39.42    2.30
   4  19   4    4.29    1.66
  -4 -19   4    3.90    1.55
  -4 -19   5    6.99    1.81
   4  19   5    7.96    1.75
   4  19   6   10.68    1.86
  -4 -19   6   11.18    1.82
  -4 -19   7    3.10    1.83
   4  19   7    2.01    1.60
  -4 -19   8   17.10    2.21
  -4 -19   9    5.05    1.99
  -4 -19  10   15.12    2.14
  -4 -20  -4   50.67    2.53
  -4 -20  -3   79.80    3.12
   4  20  -2   47.74    2.42
   4  20  -1    9.21    1.73
  -4 -20  -1    9.06    1.71
   4  20   0    4.10    1.66
  -4 -20   0    3.59    1.51
   4  20   1   18.39    1.98
  -4 -20   1   16.82    1.89
  -4 -20   2   45.01    2.39
   4  20   2   45.27    2.57
   4  20   3   86.15    3.38
  -4 -20   3   83.68    3.20
   4  20   4   51.00    2.85
  -4 -20   4   50.74    2.55
   4  20   5   12.99    2.03
  -4 -20   6   21.21    2.20
  -4 -20   7   35.49    2.53
  -4 -20   8   26.11    2.46
   4  21  -1    8.09    1.85
   4  21   0    1.59    1.62
  -4 -21   0    2.82    1.54
   4  21   1   10.05    2.00
  -4 -21   1   10.59    1.85
  -4 -21   2    4.30    1.76
   4  21   2    4.49    1.81
  -4 -21   3   12.60    1.91
  -4 -21   4   13.49    1.95
  -4 -21   5    4.76    1.71
  -4 -21   6   16.70    2.04
  -4 -21   7   21.65    2.32
  -4 -22   4   42.36    2.58
  -4 -22   5   10.63    2.05
   5   0   0    1.42    0.68
  -5   0   0    0.83    0.66
  -5   0   0    0.66    0.52
   5   0   0    0.70    0.45
   5   0  -1    9.41    0.84
  -5   0  -1    9.23    0.93
  -5   0  -1   10.74    0.71
  -5   0   1   10.11    0.91
   5   0   1    9.34    0.66
   5   0  -1    8.83    0.62
  -5   0   1    8.64    0.67
  -5   0  -2  427.93    6.46
   5   0  -2  427.84    6.30
  -5   0   2  430.46    5.88
  -5   0   2  431.59    6.38
   5   0  -2  438.44    5.85
  -5   0  -2  435.46    5.95
  -5   0   3    4.17    0.78
  -5   0  -3    5.89    0.89
  -5   0  -3    3.95    0.60
   5   0  -3    4.91    0.82
   5   0  -3    4.63    0.58
  -5   0   4   14.72    0.97
  -5   0  -4   14.13    0.81
  -5   0  -4   13.46    1.11
   5   0  -4   14.76    1.05
   5   0   4   14.23    0.77
   5   0  -4   14.35    0.77
  -5   0   5  127.93    2.67
  -5   0  -5  124.93    2.92
  -5   0  -5  118.23    2.38
   5   0  -5  123.29    2.24
   5   0   5  124.27    2.29
  -5   0   5  125.46    2.30
   5   0  -5  117.31    2.68
   5   0   6   68.99    2.11
  -5   0  -6   74.82    2.25
  -5   0   6   78.73    2.07
  -5   0  -6   75.97    1.83
  -5   0   6   77.07    1.74
   5   0   6   77.21    1.72
   5   0  -6   77.30    2.17
   5   0   7   58.49    1.93
  -5   0  -7   52.96    2.00
  -5   0  -7   56.75    1.57
  -5   0   7   57.79    1.76
   5   0   7   60.68    1.47
  -5   0   7   56.62    1.47
   5   0  -7   56.17    1.89
   5   0   8    3.11    0.96
   5   0  -8    5.87    1.01
  -5   0  -8    5.56    1.01
  -5   0   8    5.35    0.82
  -5   0  -8    5.66    0.77
   5   0   8    6.00    0.66
  -5   0   8    6.71    0.69
   5   0   9    7.58    1.13
   5   0  -9    8.62    1.19
  -5   0  -9   10.98    1.25
  -5   0  -9   11.66    0.92
   5   0   9   11.97    0.82
  -5   0   9   11.05    1.03
  -5   0   9   10.86    0.81
   5   0 -10   96.53    2.67
  -5   0 -10   97.08    2.89
  -5   0 -10   94.82    2.22
   5   0  10   94.05    2.06
  -5   0 -10   95.99    2.33
  -5   0  10   91.90    2.02
  -5   0  10  100.40    2.48
  -5   0  11    6.85    1.03
  -5   0 -11    5.39    1.18
   5   0  11    5.54    0.75
   5   0 -11    6.10    1.19
  -5   0  11    7.06    0.82
  -5   0 -11    6.67    0.84
  -5   0 -11    6.53    0.99
  -5   0 -12   30.61    1.93
   5   0 -12   33.37    1.78
  -5   0  12   35.42    1.57
  -5   0 -12   33.42    1.55
   5   0  12   34.28    1.27
  -5   0  12   33.37    1.24
  -5   0 -13  138.72    3.87
   5   0 -13  137.52    3.52
  -5   0  13  141.05    3.12
   5   0  13  140.28    2.70
  -5   0  13  135.42    2.62
  -5   0 -13  131.12    3.10
   5   0 -14   -0.30    1.32
   5   0  14    0.99    0.76
  -5   0  14    1.26    1.21
  -5   0  14    0.67    0.78
   5   0  15  101.02    2.25
   5   0 -15   99.10    3.19
  -5   0  15  103.96    2.88
  -5   0  15   98.38    2.26
   5   0  16   13.57    0.98
  -5   0  16   13.08    1.46
  -5   0  16   11.75    0.97
   5   0  17   25.16    1.18
  -5   0  17   24.16    1.66
  -5   0  17   24.67    1.25
  -5   0 -18   62.20    3.06
  -5   0  18   61.33    2.28
  -5   0 -19   89.13    3.78
  -5   0  19   88.90    2.73
  -5   0 -20    4.97    2.19
  -5   0  20    3.67    1.47
  -5   0  21    7.06    1.71
  -5  -1 -20   16.45    2.39
  -5   1  20   20.07    1.64
  -5  -1 -19   54.39    3.10
  -5   1  19   53.06    2.18
  -5  -1 -18   14.24    2.03
  -5   1  18   11.56    1.41
  -5  -1 -17    3.51    1.62
  -5   1  17    3.53    0.90
  -5   1  17    3.27    1.20
   5  -1  17    3.61    0.73
  -5  -1 -16   12.02    1.79
   5  -1  16    9.79    0.86
  -5   1  16   10.18    1.00
  -5   1  16   10.57    1.30
   5   1 -15  338.93    6.38
  -5   1  15  335.08    5.51
  -5   1  15  320.08    5.02
   5   1 -14   17.84    1.72
  -5   1  14   18.66    1.42
   5  -1  14   18.69    1.03
  -5   1  14   18.73    1.11
   5   1 -13  256.68    5.05
  -5   1  13  248.93    4.40
   5  -1  13  250.24    3.92
  -5   1  13  244.08    4.06
   5   1 -12  127.91    3.35
  -5   1  12  136.01    2.89
   5  -1  12  135.66    2.51
  -5   1  12  130.39    2.59
   5   1 -11  226.06    4.51
  -5   1  11  228.68    3.94
  -5  -1 -11  224.09    4.79
   5  -1  11  227.55    3.58
  -5   1  11  231.01    3.70
  -5   1  10   97.06    2.30
   5   1 -10   94.92    2.71
  -5  -1 -10   91.86    2.87
  -5  -1 -10   95.69    2.27
   5  -1  10   97.04    2.00
  -5   1  10   97.10    2.08
   5   1  -9  653.16    9.37
  -5  -1  -9  652.23    9.73
  -5  -1  -9  658.56    8.82
   5  -1   9  637.96    8.36
  -5   1   9  635.90    8.75
  -5   1   9  634.82    8.46
   5  -1   8   41.74    1.74
   5   1  -8   41.42    1.76
  -5   1   8   44.12    1.49
  -5  -1  -8   38.44    1.82
  -5  -1  -8   41.46    1.45
   5  -1   8   42.79    1.23
  -5   1   8   46.92    1.35
  -5  -1  -7  313.89    5.48
  -5  -1  -7  324.20    4.89
  -5   1   7  296.59    4.87
   5  -1   7  312.09    4.53
  -5   1   7  315.77    4.62
   5   1  -7  332.51    5.42
  -5  -1  -6   95.30    2.62
  -5   1   6  108.83    2.30
  -5  -1  -6   87.49    2.07
   5  -1   6  104.75    1.96
  -5   1   6  105.66    2.05
   5   1  -6   89.75    2.44
   5   1  -6   90.54    1.87
  -5   1   5 1503.75   18.43
  -5  -1  -5 1488.11   18.27
   5  -1   5 1463.19   17.89
   5   1  -5 1505.44   18.80
   5   1  -5 1469.07   17.92
  -5   1   4   30.37    1.27
  -5  -1  -4   34.02    1.52
  -5  -1  -4   35.54    1.24
   5  -1   4   32.37    1.02
   5   1  -4   31.61    1.46
   5   1  -4   35.72    1.07
   5   1  -3 2519.29   30.00
  -5  -1  -3 2541.50   30.15
   5   1  -3 2526.17   29.23
  -5   1   3 2521.49   29.72
  -5  -1  -2  171.62    2.90
   5   1  -2  171.18    3.28
   5  -1   2  161.43    3.06
  -5   1   2  154.85    2.72
  -5   1   2  155.84    3.08
  -5  -1  -2  173.77    3.38
   5   1  -2  173.74    2.74
  -5  -1  -1  567.27    8.17
   5   1  -1  575.66    7.46
  -5   1   1  569.29    7.94
  -5   1   1  562.27    7.45
  -5  -1  -1  563.81    7.58
   5  -1   0    0.62    0.67
   5  -1   0    0.08    0.41
  -5   1   0   -0.36    0.65
  -5  -1   0    1.62    0.56
  -5  -1   0    0.79    0.72
  -5   1   0    0.14    0.47
  -5  -1   1  549.43    7.34
  -5  -1   1  553.47    7.91
  -5   1  -1  550.88    7.29
   5   1   1  544.67    7.26
  -5   1  -1  551.71    7.77
   5  -1  -1  554.43    7.23
   5  -1  -2  160.77    3.01
   5   1   2  166.58    2.78
  -5   1  -2  157.09    2.73
  -5   1  -2  165.57    3.21
   5  -1  -2  160.57    2.69
  -5  -1   3 2467.54   29.48
  -5   1  -3 2379.98   29.44
  -5   1  -3 2420.75   28.79
   5  -1  -3 2502.66   29.19
   5  -1  -3 2415.25   28.70
  -5  -1   4   32.44    1.39
   5   1   4   30.44    1.37
   5  -1  -4   30.37    1.30
  -5   1  -4   34.12    1.43
  -5   1  -4   31.13    1.08
  -5  -1   4   31.51    1.08
   5   1   5 1574.55   19.59
  -5  -1   5 1626.08   19.68
  -5   1  -5 1637.95   19.82
   5  -1  -5 1532.31   19.45
  -5   1  -5 1541.00   19.03
   5   1   5 1551.40   19.02
  -5  -1   5 1576.52   18.94
   5   1   6   89.87    2.41
  -5   1  -6  105.80    2.62
  -5  -1   6   90.16    2.38
  -5   1  -6  105.56    2.14
   5   1   6   91.86    2.02
  -5  -1   6   91.46    1.95
   5  -1  -6  110.57    2.43
  -5  -1   7  400.51    6.07
   5   1   7  397.00    6.19
  -5  -1   7  397.31    5.47
  -5   1  -7  386.44    6.33
  -5   1  -7  380.54    5.60
   5   1   7  400.00    5.64
   5  -1  -7  372.55    5.96
  -5   1  -8   48.38    1.43
   5  -1  -8   46.42    1.74
   5   1   8   41.10    1.75
  -5   1  -8   42.34    1.83
   5   1   8   41.85    1.35
  -5  -1   8   43.54    1.60
  -5  -1   8   41.37    1.27
   5   1   9  636.90    9.76
   5  -1  -9  646.31    9.61
  -5   1  -9  728.69   10.16
  -5   1  -9  689.12    9.10
  -5  -1   9  713.50    9.59
  -5  -1   9  706.77    8.91
  -5   1  -9  681.25    9.26
   5   1   9  664.64    9.04
   5  -1 -10   98.96    2.69
  -5   1 -10  103.77    2.99
  -5   1 -10   99.24    2.21
  -5  -1  10   97.18    2.45
   5   1  10   97.40    2.17
  -5  -1  10   96.69    2.06
  -5   1 -10   99.80    2.36
  -5  -1  11  235.13    4.39
  -5  -1  11  241.42    3.86
  -5   1 -11  246.25    4.99
   5  -1 -11  243.67    4.57
  -5   1 -11  245.43    4.31
   5   1  11  241.99    4.00
  -5   1 -11  248.16    4.05
  -5   1 -12  126.68    3.58
  -5  -1  12  129.66    3.00
   5  -1 -12  130.65    3.23
   5   1  12  135.02    2.69
  -5  -1  12  134.95    2.59
  -5   1 -12  138.53    3.06
  -5   1 -13  236.72    5.21
   5  -1 -13  241.60    4.87
  -5  -1  13  247.96    4.55
  -5   1 -13  238.53    4.51
   5   1  13  257.70    4.18
  -5  -1  13  255.19    4.02
  -5   1 -14   20.54    1.88
  -5  -1  14   19.13    1.10
   5  -1 -14   18.82    1.66
  -5  -1  14   17.88    1.55
   5   1  14   19.41    1.14
   5  -1 -15  321.77    6.11
  -5  -1  15  323.35    5.67
   5   1  15  332.73    5.11
  -5  -1  15  323.03    4.92
   5  -1 -16    9.50    1.64
   5   1  16   12.55    1.02
  -5  -1  16   12.02    1.54
  -5  -1  16   10.85    0.99
  -5  -1  17    6.09    1.42
  -5  -1  17    5.15    0.84
  -5  -1  18   13.78    1.58
   5   1  18   13.61    1.15
  -5  -1  19   51.02    2.21
  -5   1 -20   15.69    2.36
  -5  -1  20   15.98    1.72
  -5  -1  21   90.55    3.11
  -5  -2 -20    7.92    2.11
  -5  -2 -19   13.64    2.15
  -5   2  19   12.01    1.51
  -5  -2 -18   33.42    2.57
  -5   2  18   30.63    1.67
  -5   2  18   33.46    1.47
  -5  -2 -17   11.94    1.96
   5  -2  17   12.57    0.84
  -5   2  17   13.90    1.39
  -5   2  17   12.42    1.07
  -5   2  16   17.63    1.37
  -5  -2 -16   22.00    2.06
   5  -2  16   19.37    0.94
  -5   2  16   18.84    1.21
  -5  -2 -15  112.20    3.77
   5  -2  15  120.87    2.25
  -5   2  15  118.54    2.56
  -5   2  15  121.04    2.82
   5   2 -14   66.44    2.67
   5  -2  14   69.93    1.61
  -5   2  14   71.91    2.15
  -5   2  14   70.02    1.95
   5   2 -13  282.65    5.52
  -5   2  13  280.02    4.46
  -5   2  13  282.56    4.68
   5  -2  13  279.86    4.13
  -5  -2 -13  276.69    4.91
   5   2 -12   68.09    2.54
   5  -2  12   72.95    1.65
  -5   2  12   75.22    2.04
  -5   2  12   74.28    1.89
   5   2 -11   25.62    1.70
  -5   2  11   30.86    1.32
   5  -2  11   30.15    1.04
  -5   2  11   29.29    1.22
  -5  -2 -10   44.02    1.58
  -5   2  10   41.13    1.48
   5   2 -10   44.82    1.98
  -5   2  10   43.50    1.39
   5  -2  10   44.21    1.21
   5   2  -9  349.17    6.02
   5  -2   9  356.45    4.94
  -5  -2  -9  332.60    6.16
  -5   2   9  353.77    5.19
  -5  -2  -9  340.14    5.46
   5   2  -8   17.99    1.37
  -5  -2  -8   17.52    1.38
  -5  -2  -8   16.06    1.03
   5  -2   8   18.49    0.82
  -5   2   8   19.04    1.01
  -5   2   8   19.33    0.95
   5   2  -7   95.03    2.59
  -5  -2  -7   91.44    2.63
  -5  -2  -7   91.28    2.18
   5   2  -7   91.18    1.82
  -5   2   7   87.56    2.01
   5  -2   7   88.18    1.77
  -5   2   7   87.09    1.93
  -5  -2  -6  102.97    2.75
  -5   2   6   96.69    2.12
  -5  -2  -6   92.14    2.19
   5  -2   6   92.24    1.83
  -5   2   6   90.73    1.95
   5   2  -6   96.71    1.88
   5   2  -6   98.99    2.58
  -5   2   5  257.51    4.05
  -5  -2  -5  242.66    4.58
  -5  -2  -5  240.71    4.02
   5   2  -5  244.85    4.50
   5  -2   5  261.01    3.70
   5  -2   5  230.03    4.18
   5   2  -5  250.06    3.71
  -5  -2  -4   18.03    1.28
  -5   2   4    9.65    0.78
  -5  -2  -4   15.25    0.93
   5  -2   4   10.35    0.98
   5   2  -4   14.13    1.14
   5  -2   4   10.68    0.64
   5   2  -4   16.30    0.76
   5  -2   3  946.97   11.88
  -5  -2  -3  899.33   12.31
  -5   2   3  915.50   11.42
  -5  -2  -3  895.99   11.69
   5   2  -3  897.47   11.37
   5  -2   3  935.95   11.33
  -5   2   3  918.18   11.72
   5  -2   2  417.84    5.96
  -5   2   2  403.16    5.93
  -5  -2  -2  413.44    6.46
  -5  -2  -2  416.21    5.89
   5   2  -2  429.05    5.65
  -5   2   2  393.48    5.60
   5  -2   1  573.50    7.61
  -5  -2  -1  544.83    7.46
  -5  -2  -1  536.89    8.05
  -5   2   1  587.24    7.72
   5   2  -1  526.41    7.25
  -5   2   1  572.87    7.33
   5  -2   0 1777.15   21.83
  -5   2   0 1750.26   21.53
  -5  -2   0 1865.96   21.79
  -5  -2   0 1897.16   22.52
   5   2   0 1864.40   21.70
   5  -2   0 1740.90   21.52
  -5   2   0 1825.36   22.01
   5  -2  -1  573.42    7.52
  -5   2  -1  581.56    7.72
  -5  -2   1  529.72    7.36
   5   2   1  560.61    7.34
  -5   2  -1  565.41    7.27
  -5  -2   1  543.32    8.02
   5  -2  -1  589.48    7.31
   5   2   2  404.49    6.20
  -5   2  -2  396.19    6.02
   5  -2  -2  395.82    5.76
   5   2   2  423.50    5.73
  -5   2  -2  400.89    5.58
  -5  -2   2  427.42    6.38
   5  -2  -2  412.84    5.58
  -5  -2   3  930.07   12.39
   5   2   3  890.21   12.15
  -5   2  -3  902.95   12.19
  -5   2  -3  958.06   11.62
   5  -2  -3  949.18   11.87
  -5  -2   4   16.14    1.10
  -5   2  -4   10.28    0.75
   5   2   4   17.11    1.13
  -5   2  -4   10.41    1.00
   5  -2  -4    9.83    0.83
  -5  -2   4   16.31    0.84
   5  -2  -5  238.60    3.90
   5   2   5  229.11    4.16
  -5   2  -5  250.40    4.29
  -5  -2   5  235.91    4.23
  -5   2  -5  242.66    3.66
  -5  -2   5  236.95    3.64
  -5   2  -6   82.35    1.89
   5   2   6  101.37    2.49
  -5   2  -6   81.93    2.35
   5   2   6   93.61    2.04
  -5  -2   6   93.02    2.45
  -5  -2   6   94.29    1.94
   5  -2  -6   90.16    2.18
   5   2   7  114.05    2.76
  -5   2  -7  108.49    2.81
  -5  -2   7  115.07    2.68
   5   2   7  116.03    2.40
  -5   2  -7  107.77    2.23
  -5  -2   7  119.06    2.25
   5  -2  -7  113.37    2.52
   5  -2  -8   16.95    1.11
  -5   2  -8   19.91    1.08
   5   2   8   17.25    1.27
   5   2   8   17.33    0.98
  -5   2  -8   17.35    1.32
  -5  -2   8   17.53    0.88
  -5   2  -8   18.76    0.95
  -5  -2   8   17.90    1.21
   5   2   9  324.79    5.63
   5  -2  -9  329.40    5.36
  -5   2  -9  326.17    5.78
  -5   2  -9  330.28    4.92
  -5  -2   9  329.33    5.45
  -5  -2   9  322.62    4.76
   5   2   9  323.45    5.03
  -5   2  -9  346.03    5.20
   5   2  10   48.16    1.95
   5   2  10   46.18    1.52
  -5   2 -10   46.21    1.96
  -5   2 -10   45.98    1.61
  -5   2 -10   47.09    1.45
   5  -2 -10   44.58    1.72
  -5  -2  10   45.02    1.33
  -5  -2  10   44.66    1.74
  -5  -2  11   21.69    1.35
  -5   2 -11   20.64    1.56
   5  -2 -11   22.21    1.36
   5   2  11   21.00    1.16
  -5  -2  11   20.75    1.00
  -5   2 -11   22.37    1.29
  -5   2 -11   22.87    1.08
  -5  -2  12   71.33    2.29
  -5   2 -12   78.93    2.75
   5  -2 -12   75.46    2.29
  -5   2 -12   73.96    2.19
   5   2  12   69.24    1.96
  -5   2 -12   74.00    1.86
  -5  -2  12   70.41    1.74
  -5   2 -13  309.13    6.17
   5  -2 -13  302.50    5.46
  -5  -2  13  297.70    5.37
  -5  -2  13  309.24    4.62
   5   2  13  313.83    5.01
  -5   2 -14   74.75    2.90
   5  -2 -14   70.90    2.54
  -5  -2  14   66.95    2.38
   5   2  14   66.19    2.01
  -5  -2  14   66.09    1.72
  -5   2 -15  102.66    3.50
   5  -2 -15   99.57    3.07
   5   2  15  100.49    2.48
  -5  -2  15  104.52    2.93
  -5  -2  15   95.77    2.13
   5   2  16   21.18    1.29
   5  -2 -16   21.27    1.80
  -5  -2  16   20.55    1.09
  -5  -2  16   22.78    1.76
  -5   2 -17   14.97    2.00
   5  -2 -17   12.49    1.65
   5   2  17   12.52    1.17
  -5  -2  17   13.16    1.65
   5   2  18   37.38    1.64
  -5  -2  18   36.82    2.05
  -5  -2  19   20.61    1.85
   5   2  19   21.04    1.37
  -5  -2  20    5.67    1.70
  -5  -2  21   62.41    2.73
  -5  -2  22    4.83    1.75
  -5  -3 -20   11.26    2.36
  -5  -3 -19   63.74    3.26
  -5  -3 -18   14.70    2.16
  -5   3  18   14.02    1.18
  -5  -3 -17  136.95    4.35
  -5   3  17  127.36    2.95
   5  -3  17  130.05    2.23
  -5   3  17  125.94    2.78
  -5  -3 -16   82.21    3.31
  -5   3  16   79.58    2.22
   5  -3  16   81.64    1.66
  -5   3  16   76.83    2.09
  -5   3  15   58.45    1.84
  -5  -3 -15   61.15    2.82
  -5   3  15   60.85    1.86
  -5   3  14   26.05    1.36
   5   3 -14   25.75    1.98
  -5  -3 -14   23.98    1.98
   5  -3  14   27.11    1.01
  -5   3  14   25.81    1.33
  -5  -3 -13  435.70    6.75
   5   3 -13  422.61    7.40
  -5  -3 -13  418.94    7.69
  -5   3  13  435.60    6.34
   5  -3  13  443.52    5.82
  -5   3  13  423.43    6.28
   5   3 -12   13.64    1.55
  -5  -3 -12   13.34    1.28
  -5   3  12   11.83    1.04
  -5   3  12   10.84    0.97
   5   3 -11  286.16    5.60
  -5   3  11  286.45    4.55
   5  -3  11  300.32    4.20
  -5   3  11  292.71    4.56
   5   3 -10   42.82    2.00
  -5   3  10   40.04    1.36
   5  -3  10   40.59    1.13
  -5   3  10   41.07    1.40
  -5   3   9  121.18    2.38
   5   3  -9  121.71    3.18
  -5  -3  -9  121.96    2.72
   5  -3   9  123.04    2.17
  -5   3   9  125.51    2.45
   5   3  -8   50.28    2.06
  -5  -3  -8   55.61    1.73
   5  -3   8   55.20    1.30
  -5   3   8   55.58    1.49
  -5   3   8   55.22    1.53
   5   3  -8   54.08    1.36
   5   3  -7  736.77   10.23
  -5  -3  -7  702.06    9.53
  -5  -3  -7  706.63   10.36
  -5   3   7  684.28    9.04
   5  -3   7  715.24    8.86
   5   3  -7  679.59    8.95
  -5   3   7  705.80    9.13
  -5  -3  -6   79.28    2.46
  -5  -3  -6   83.13    2.11
  -5   3   6   90.49    1.91
   5  -3   6   90.62    1.74
   5   3  -6   86.47    1.78
   5   3  -6   84.79    2.51
  -5   3   5  596.24    7.83
   5   3  -5  595.19    7.65
  -5  -3  -5  600.97    8.86
  -5  -3  -5  587.03    8.14
   5  -3   5  590.81    7.55
   5  -3   4  354.30    5.57
  -5   3   4  381.27    5.31
  -5  -3  -4  350.93    6.00
   5   3  -4  372.81    5.15
  -5  -3  -4  365.83    5.50
   5  -3   4  379.41    5.05
  -5   3   4  349.59    5.15
   5  -3   3  511.01    6.96
  -5  -3  -3  492.52    6.94
  -5  -3  -3  507.55    7.58
   5   3  -3  505.98    6.62
  -5   3   3  485.54    6.63
   5  -3   3  496.89    6.51
  -5   3   3  472.06    6.74
   5  -3   2  303.94    4.71
  -5  -3  -2  322.51    5.33
  -5  -3  -2  322.59    4.75
   5   3  -2  312.37    4.47
  -5   3   2  317.71    4.64
  -5   3   2  316.95    4.46
   5  -3   1 1052.37   12.88
  -5  -3  -1 1034.81   12.92
  -5  -3  -1 1038.41   13.69
  -5   3   1 1050.78   12.93
   5   3  -1 1034.85   12.75
  -5   3   1 1013.80   12.62
   5  -3   0  611.68    7.93
  -5  -3   0  582.34    8.01
   5   3   0  583.11    8.47
   5   3   0  590.91    7.88
  -5  -3   0  602.11    8.63
  -5   3   0  583.54    7.72
   5   3   1 1010.57   12.69
   5  -3  -1 1055.06   12.65
  -5   3  -1 1031.29   12.89
   5   3   1  986.84   13.27
  -5   3  -1  980.00   12.45
  -5  -3   1 1008.06   13.44
  -5   3  -2  344.22    5.17
   5   3   2  337.70    5.34
   5  -3  -2  324.42    4.77
   5   3   2  336.14    4.90
  -5   3  -2  315.95    4.65
  -5  -3   2  334.59    5.50
  -5  -3   3  514.96    7.55
  -5  -3   3  511.10    6.85
  -5   3  -3  501.28    7.16
   5   3   3  526.37    7.47
   5  -3  -3  487.57    6.77
   5   3   3  510.22    6.96
  -5   3  -3  488.56    6.65
  -5  -3   4  390.14    6.17
  -5   3  -4  372.29    5.88
   5  -3  -4  385.21    5.51
   5   3   4  389.33    6.06
  -5  -3   4  396.89    5.52
  -5   3  -4  385.68    5.33
   5   3   5  635.01    8.86
  -5   3  -5  599.28    8.70
  -5  -3   5  623.10    8.98
  -5  -3   5  633.40    8.20
  -5   3  -5  603.99    8.03
   5  -3  -5  630.88    8.30
   5   3   6   85.22    2.40
  -5   3  -6   95.54    2.49
  -5  -3   6   91.42    1.96
   5   3   6   91.18    2.13
  -5   3  -6   98.07    2.06
  -5  -3   6   89.09    2.47
  -5   3  -6   96.64    1.93
   5  -3  -6   96.13    2.12
   5   3   7  771.52   10.74
  -5   3  -7  787.27   10.81
  -5   3  -7  788.56   10.17
  -5  -3   7  771.11   10.78
   5   3   7  780.90   10.32
  -5   3  -7  761.79    9.91
  -5  -3   7  788.66    9.97
   5  -3  -7  779.57   10.28
   5   3   8   61.97    1.82
   5   3   8   56.35    1.99
  -5   3  -8   59.11    2.06
  -5   3  -8   59.40    1.54
  -5  -3   8   58.07    1.95
  -5   3  -8   60.05    1.73
  -5  -3   8   58.31    1.52
   5  -3  -8   61.58    1.79
   5  -3  -9  109.16    2.55
   5   3   9  115.26    2.94
  -5   3  -9  114.49    3.07
  -5   3  -9  113.29    2.50
   5   3   9  118.00    2.59
  -5  -3   9  113.25    2.77
  -5   3  -9  111.48    2.26
  -5  -3   9  115.60    2.26
   5   3  10   44.16    1.91
   5  -3 -10   42.37    1.63
  -5   3 -10   48.71    2.05
   5   3  10   47.58    1.64
  -5  -3  10   46.83    1.85
  -5  -3  10   48.42    1.38
  -5   3 -10   45.68    1.40
  -5   3 -10   48.97    1.69
   5   3  11  301.70    5.55
  -5   3 -11  317.37    5.83
   5  -3 -11  305.56    5.20
  -5   3 -11  302.21    4.62
  -5   3 -11  307.09    5.05
  -5  -3  11  301.56    4.54
   5   3  11  300.34    5.00
  -5  -3  11  317.03    5.46
  -5  -3  12   15.53    1.45
  -5   3 -12   11.66    1.50
   5  -3 -12   13.65    1.25
  -5  -3  12   16.17    0.98
  -5   3 -12   13.56    1.28
   5   3  12   16.48    1.16
  -5   3 -12   13.12    0.93
  -5   3 -13  400.25    7.28
  -5  -3  13  403.79    6.62
   5  -3 -13  397.17    6.51
   5   3  13  415.13    6.32
  -5  -3  13  406.14    5.76
  -5   3 -14   26.59    2.02
   5  -3 -14   28.30    1.66
  -5  -3  14   25.83    1.74
  -5  -3  14   28.06    1.17
   5   3  14   27.48    1.52
  -5   3 -15   50.82    2.60
   5  -3 -15   52.64    2.21
  -5  -3  15   54.90    2.27
   5   3  15   57.30    2.01
  -5  -3  15   53.46    1.55
   5   3  16   87.97    2.47
  -5   3 -16   82.54    3.28
   5  -3 -16   83.24    2.83
  -5  -3  16   88.94    2.89
  -5  -3  16   87.62    1.99
   5  -3 -17  144.78    3.72
  -5  -3  17  148.35    3.74
   5   3  17  149.66    3.35
  -5   3 -18   14.23    2.03
   5   3  18   16.22    1.35
  -5  -3  18   18.10    1.82
  -5  -3  19   56.23    2.52
  -5   3 -19   61.86    3.22
  -5  -3  20   13.32    1.81
  -5  -3  21   57.31    2.73
  -5  -4 -20    0.66    1.85
  -5  -4 -19   29.31    2.50
  -5  -4 -18   15.65    2.16
  -5  -4 -17   24.87    2.35
  -5  -4 -16   25.78    2.25
  -5   4  16   20.51    1.29
   5  -4  16   22.40    0.82
  -5   4  16   22.35    1.35
  -5  -4 -15   71.12    3.08
  -5   4  15   74.32    2.04
   5  -4  15   79.15    1.53
  -5   4  15   73.64    2.06
  -5   4  14   20.54    1.17
  -5  -4 -14   21.08    1.95
   5  -4  14   21.73    0.83
  -5   4  14   20.28    1.26
   5   4 -13  164.87    4.11
  -5  -4 -13  161.42    4.27
  -5  -4 -13  165.17    3.45
   5  -4  13  161.46    2.58
  -5   4  13  165.02    3.18
   5   4 -12  126.11    3.60
  -5  -4 -12  126.93    3.64
  -5   4  12  120.82    2.54
   5  -4  12  130.09    2.20
  -5   4  12  131.12    2.72
   5   4 -11  222.42    4.84
  -5  -4 -11  222.47    4.98
  -5   4  11  226.80    3.68
   5  -4  11  228.37    3.37
  -5   4  11  232.35    3.89
   5   4 -10   15.65    1.53
  -5   4  10   18.00    0.97
   5  -4  10   17.69    0.78
  -5   4  10   18.54    1.07
   5   4  -9  119.00    3.23
  -5   4   9  122.70    2.26
   5  -4   9  124.15    2.13
   5   4  -9  117.03    2.19
  -5   4   9  125.22    2.52
  -5   4   8   70.19    1.59
   5   4  -8   72.82    2.50
  -5  -4  -8   71.28    2.06
   5  -4   8   71.40    1.51
   5   4  -8   76.95    1.63
  -5   4   8   70.78    1.78
  -5  -4  -7  120.27    2.71
  -5   4   7  128.13    2.30
   5   4  -7  126.11    2.27
   5  -4   7  128.26    2.19
  -5   4   7  120.60    2.43
  -5   4   6   63.31    1.47
  -5  -4  -6   61.69    1.85
   5   4  -6   63.65    1.50
   5  -4   6   64.93    1.43
  -5   4   5  448.33    5.91
  -5  -4  -5  424.34    6.37
   5   4  -5  423.31    5.90
   5  -4   5  453.37    5.81
   5  -4   4   41.83    1.48
  -5  -4  -4   37.10    1.73
  -5   4   4   40.77    1.19
  -5  -4  -4   37.29    1.43
   5   4  -4   36.50    1.15
  -5   4   4   38.06    1.22
   5  -4   4   39.94    1.09
  -5  -4  -3  426.49    6.34
  -5  -4  -3  416.98    6.93
   5   4  -3  439.00    6.04
  -5   4   3  432.92    6.02
  -5   4   3  438.33    6.02
   5  -4   3  449.76    5.90
   5  -4   2  211.03    3.52
  -5  -4  -2  225.28    3.72
  -5  -4  -2  222.50    4.34
   5   4  -2  225.63    4.24
   5   4  -2  228.74    3.51
  -5   4   2  204.46    3.42
  -5   4   2  207.94    3.38
   5  -4   1 1040.53   12.78
  -5  -4  -1 1010.53   12.96
  -5   4   1 1018.12   12.62
  -5   4   1 1054.24   12.80
   5   4  -1  998.70   12.74
  -5  -4  -1  983.82   13.66
   5   4  -1 1000.66   13.50
   5  -4   0  215.98    3.44
  -5   4   0  216.42    3.59
   5   4   0  240.69    4.29
  -5  -4   0  206.24    3.68
   5   4   0  246.17    3.72
  -5  -4   0  242.83    4.40
  -5   4   0  215.12    3.43
  -5   4  -1 1085.53   13.48
   5   4   1 1033.36   13.95
  -5   4  -1 1035.11   13.13
   5   4   1 1076.81   13.46
  -5  -4   1 1044.15   14.20
   5  -4  -2  221.66    3.38
  -5   4  -2  216.84    3.69
   5   4   2  223.25    4.09
   5   4   2  225.00    3.69
  -5  -4   2  226.99    4.23
  -5   4  -2  209.10    3.36
  -5   4  -3  416.73    5.97
   5   4   3  388.65    6.17
   5  -4  -3  409.58    5.47
   5   4   3  393.36    5.81
  -5  -4   3  408.35    5.78
  -5   4  -3  384.38    5.44
  -5  -4   3  393.38    6.38
  -5  -4   4   37.51    1.63
  -5   4  -4   40.48    1.46
   5   4   4   35.14    1.50
  -5  -4   4   37.47    1.24
  -5   4  -4   38.79    1.14
   5  -4  -4   39.17    1.16
   5   4   5  399.56    6.26
  -5   4  -5  385.96    5.56
  -5  -4   5  387.32    6.36
   5  -4  -5  408.58    5.58
  -5  -4   5  392.13    5.65
  -5   4  -5  386.54    5.43
  -5   4  -6   66.59    1.69
  -5   4  -6   64.25    2.01
   5   4   6   62.25    2.03
  -5  -4   6   64.27    2.15
  -5   4  -6   65.80    1.54
  -5  -4   6   63.66    1.61
   5  -4  -6   65.61    1.62
  -5   4  -7  144.85    3.26
   5   4   7  148.77    3.28
   5   4   7  147.24    3.01
  -5   4  -7  142.83    2.56
  -5  -4   7  148.11    2.70
   5  -4  -7  147.74    2.78
  -5   4  -7  159.94    2.88
  -5  -4   7  143.14    3.27
  -5   4  -8   76.88    2.00
   5   4   8   76.71    2.36
  -5   4  -8   80.04    2.40
   5   4   8   74.62    2.06
  -5  -4   8   76.60    2.28
  -5   4  -8   73.84    1.69
  -5  -4   8   75.16    1.78
   5  -4  -8   72.45    1.88
   5  -4  -9  117.06    2.53
   5   4   9  111.21    2.90
  -5   4  -9  110.24    2.97
  -5   4  -9  113.50    2.20
   5   4   9  109.80    2.60
  -5  -4   9  107.73    2.77
  -5   4  -9  119.06    2.59
  -5  -4   9  112.40    2.26
   5  -4 -10   15.63    1.15
  -5   4 -10   16.29    1.44
  -5   4 -10   16.18    1.18
   5   4  10   11.89    1.04
  -5  -4  10   14.31    0.89
  -5   4 -10   17.39    0.91
  -5  -4  10   12.79    1.23
   5   4  10   14.55    1.35
   5   4  11  218.47    4.42
   5  -4 -11  220.75    4.03
  -5   4 -11  221.45    4.11
  -5   4 -11  221.28    3.54
   5   4  11  214.52    4.03
  -5  -4  11  213.68    3.51
  -5  -4  11  214.84    4.34
  -5  -4  12  123.13    3.15
  -5   4 -12  122.72    3.52
   5  -4 -12  123.59    2.90
  -5   4 -12  128.47    2.99
   5   4  12  122.65    2.93
  -5  -4  12  124.71    2.43
  -5   4 -12  124.50    2.40
  -5   4 -13  174.95    4.46
  -5  -4  13  184.56    3.99
   5  -4 -13  182.75    3.79
  -5  -4  13  192.34    3.22
   5   4  13  188.91    3.77
   5   4  14   21.36    1.42
  -5   4 -14   19.31    1.83
   5  -4 -14   20.21    1.49
  -5  -4  14   20.87    1.69
  -5  -4  14   21.67    1.05
  -5   4 -15   57.17    2.77
   5  -4 -15   60.96    2.28
  -5  -4  15   66.81    2.51
   5   4  15   65.25    2.18
  -5  -4  15   63.49    1.68
  -5   4 -16   19.87    2.14
   5  -4 -16   22.73    1.71
   5   4  16   24.99    1.60
  -5  -4  16   24.66    1.94
  -5  -4  16   25.55    1.14
  -5   4 -17   15.69    2.21
   5  -4 -17   17.45    1.65
  -5  -4  17   18.79    1.97
   5   4  17   16.93    1.48
   5  -4 -18   16.00    1.78
   5   4  18   18.04    1.45
  -5  -4  18   16.76    1.96
   5   4  19   36.10    1.84
  -5  -4  19   31.54    2.21
  -5   4 -20   -0.29    1.87
  -5  -4  20    0.57    1.61
   5   4  20    0.65    1.17
  -5  -4  21    4.31    1.77
  -5  -5 -20    1.47    1.92
  -5  -5 -19   22.10    2.37
  -5  -5 -17  180.77    5.05
  -5  -5 -16    4.54    1.76
  -5  -5 -15   74.20    3.10
  -5   5  15   71.98    1.92
  -5  -5 -14    1.13    1.45
  -5   5  14    1.65    0.80
   5  -5  14    1.46    0.48
  -5  -5 -13  225.90    5.17
  -5  -5 -13  225.06    4.15
   5  -5  13  216.61    3.12
  -5   5  12   28.73    1.13
   5   5 -12   31.64    2.10
  -5  -5 -12   27.53    2.06
   5  -5  12   29.05    0.92
  -5  -5 -11  757.17   11.57
  -5   5  11  752.46    9.60
   5  -5  11  750.34    9.37
   5   5 -10   45.11    2.15
  -5  -5 -10   51.49    2.30
  -5   5  10   46.74    1.30
   5  -5  10   45.97    1.17
   5   5 -10   45.24    1.25
  -5  -5  -9  111.21    3.22
  -5   5   9  116.58    2.10
   5   5  -9  116.09    2.15
   5  -5   9  118.66    2.04
  -5   5   8   94.79    1.76
   5   5  -8   87.80    1.83
   5  -5   8   93.63    1.77
  -5   5   7  543.99    6.95
  -5  -5  -7  537.67    7.91
   5   5  -7  542.94    7.20
   5  -5   7  557.62    7.08
  -5  -5  -6   98.11    2.44
   5   5  -6  100.10    2.06
  -5   5   5  620.09    7.72
   5   5  -5  625.17    7.99
  -5   5   5  596.11    8.12
  -5  -5  -5  610.00    8.59
  -5   5   4  103.65    1.88
  -5  -5  -4   98.28    2.37
   5   5  -4   98.55    2.06
   5   5  -4   95.45    2.74
  -5  -5  -3  156.74    3.08
  -5   5   3  153.85    2.56
  -5  -5  -3  154.65    3.55
   5   5  -3  155.62    2.75
   5   5  -3  156.61    3.47
  -5   5   3  148.89    2.70
   5  -5   2  310.66    4.56
  -5  -5  -2  292.63    4.76
  -5  -5  -2  291.07    5.38
   5   5  -2  291.18    5.29
   5   5  -2  290.51    4.51
  -5   5   2  313.27    4.38
  -5   5   2  306.43    4.46
   5  -5   1  584.22    7.59
   5   5  -1  591.32    8.58
  -5  -5  -1  571.13    7.94
   5   5  -1  595.25    7.78
  -5  -5  -1  590.95    8.62
  -5   5   1  564.25    7.53
   5  -5   0   65.21    1.54
   5   5   0   66.68    2.16
  -5   5   0   66.24    1.63
   5   5   0   68.92    1.75
  -5  -5   0   70.39    2.24
  -5   5   0   64.40    1.55
   5  -5  -1  614.04    7.74
  -5   5  -1  578.33    8.02
   5   5   1  608.42    8.71
   5   5   1  626.47    8.24
  -5   5  -1  583.08    7.80
  -5  -5   1  610.48    8.94
  -5  -5   2  289.86    5.29
   5   5   2  295.18    5.15
  -5  -5   2  288.99    4.65
   5   5   2  288.42    4.71
  -5   5  -2  300.79    4.36
  -5   5  -3  182.08    3.01
  -5  -5   3  188.03    3.88
  -5   5  -3  190.92    3.41
   5  -5  -3  198.35    2.93
   5   5   3  195.91    3.53
   5   5   3  200.57    3.87
  -5  -5   3  192.85    3.35
  -5   5  -3  189.11    3.04
   5   5   4  105.65    2.44
  -5   5  -4  113.50    2.51
  -5  -5   4  101.82    2.75
  -5   5  -4  115.73    2.14
   5   5   4  106.91    2.70
   5  -5  -4  112.28    1.96
  -5  -5   4  102.56    2.23
  -5   5  -4  108.69    2.04
  -5   5  -5  627.15    8.59
   5   5   5  613.01    8.85
  -5  -5   5  620.06    9.11
   5  -5  -5  623.22    7.84
  -5   5  -5  617.89    8.08
  -5  -5   5  629.75    8.25
  -5   5  -6  102.08    2.15
  -5   5  -6  106.13    2.58
   5   5   6   92.33    2.58
  -5  -5   6   88.24    2.64
  -5   5  -6   98.38    1.93
  -5  -5   6   97.25    2.17
   5  -5  -6  105.38    2.00
  -5   5  -7  491.09    7.46
   5   5   7  494.65    7.48
  -5  -5   7  485.87    7.62
  -5  -5   7  482.50    6.74
  -5   5  -7  481.83    6.51
   5  -5  -7  482.12    6.59
  -5   5  -7  492.69    6.87
   5   5   7  491.33    7.21
  -5   5  -8   84.07    2.06
  -5   5  -8   85.54    2.50
   5   5   8   73.72    2.36
   5   5   8   75.04    2.16
  -5  -5   8   78.51    2.40
  -5  -5   8   74.82    1.83
  -5   5  -8   84.55    1.76
   5  -5  -8   85.00    1.91
   5   5   9  109.43    2.85
  -5   5  -9  105.16    2.90
  -5   5  -9  103.29    2.48
   5   5   9  101.66    2.57
  -5  -5   9  105.44    2.18
  -5   5  -9  111.31    2.15
  -5  -5   9  101.19    2.75
   5  -5  -9  107.34    2.30
   5  -5 -10   54.28    1.68
   5   5  10   57.34    2.13
  -5   5 -10   52.65    2.11
  -5   5 -10   50.28    1.77
  -5   5 -10   49.67    1.37
  -5  -5  10   48.68    1.45
   5   5  10   52.53    1.87
  -5  -5  10   49.58    1.98
   5   5  11  705.83   10.50
  -5   5 -11  733.27   10.76
   5  -5 -11  688.67    9.73
  -5   5 -11  733.69   10.02
   5   5  11  733.93   10.18
  -5   5 -11  721.82    9.27
  -5  -5  11  711.54   10.39
  -5  -5  11  726.11    9.39
   5   5  12   25.49    1.79
  -5   5 -12   26.38    1.94
   5  -5 -12   28.39    1.51
   5   5  12   27.06    1.54
  -5  -5  12   28.16    1.15
  -5  -5  12   28.84    1.76
  -5   5 -12   26.71    1.64
  -5   5 -13  214.35    4.88
  -5  -5  13  208.54    4.40
   5   5  13  209.59    4.19
  -5  -5  13  213.61    3.48
  -5   5 -14    0.21    1.39
   5  -5 -14    0.58    1.02
  -5  -5  14    0.55    0.67
  -5  -5  14    0.84    1.30
   5   5  14    0.96    0.95
  -5   5 -15   95.12    3.39
   5  -5 -15   91.02    2.67
  -5  -5  15   97.00    3.04
   5   5  15   95.06    2.71
  -5  -5  15   95.26    2.05
  -5   5 -16    3.97    1.65
   5  -5 -16    4.22    1.29
   5   5  16    5.53    1.30
  -5  -5  16    4.02    1.59
   5   5  17  198.51    4.14
   5  -5 -17  188.88    4.28
  -5  -5  17  198.00    4.58
  -5   5 -18   14.23    2.14
  -5  -5  18   15.50    2.00
   5   5  18   15.44    1.41
  -5   5 -19   17.17    2.31
  -5  -5  19   20.86    2.08
   5   5  20    0.28    1.18
  -5  -6 -20    5.77    2.17
  -5  -6 -18    8.26    2.10
  -5  -6 -17   20.53    2.33
  -5  -6 -16   43.58    2.76
  -5  -6 -15    4.84    1.66
  -5  -6 -14    5.14    1.63
  -5  -6 -13  150.41    4.24
  -5   6  13  154.18    2.72
  -5  -6 -12   52.78    2.57
  -5   6  12   44.15    1.27
  -5  -6 -11  223.11    5.00
  -5   6  11  211.34    3.21
  -5   6  10    9.82    0.68
  -5  -6 -10   11.52    1.55
   5   6 -10   12.00    0.76
  -5  -6  -9   44.05    2.13
  -5   6   9   45.25    1.10
   5   6  -9   43.31    1.24
  -5  -6  -8   20.07    1.58
  -5   6   8   19.94    0.74
   5   6  -8   19.17    0.88
  -5   6   7  171.22    2.47
  -5  -6  -7  166.48    3.93
   5   6  -7  171.75    2.88
  -5  -6  -6   20.43    1.46
  -5  -6  -6   24.08    1.29
   5   6  -6   25.87    1.00
   5   6  -6   24.72    1.63
  -5   6   6   22.13    0.70
   5   6  -5  318.15    4.76
   5   6  -5  320.86    5.85
  -5  -6  -5  308.03    5.23
  -5   6   4   15.45    0.63
  -5  -6  -4   17.96    1.18
   5   6  -4   20.08    0.96
   5   6  -4   16.74    1.37
   5   6  -3  191.02    4.06
  -5  -6  -3  192.16    3.59
   5   6  -3  190.45    3.26
  -5   6   3  188.17    2.85
   5   6  -2   84.90    1.98
  -5  -6  -2   87.00    2.19
   5   6  -2   89.74    2.63
  -5   6   2   80.39    1.66
  -5   6   2   86.80    1.90
   5   6  -1  161.07    3.03
  -5   6   1  177.75    2.81
   5   6  -1  165.77    3.65
  -5   6   1  171.82    2.90
   5  -6   0   38.42    1.11
  -5   6   0   34.62    1.14
   5   6   0   38.05    1.72
   5   6   0   39.11    1.39
  -5  -6   0   38.16    1.78
  -5   6   0   36.47    1.19
   5  -6  -1  166.47    2.57
  -5  -6   1  148.77    2.99
  -5   6  -1  169.21    2.88
  -5   6  -1  162.98    2.49
   5   6   1  145.72    2.96
  -5   6  -1  156.36    2.73
   5   6   1  149.83    3.39
  -5  -6   1  148.73    3.53
  -5   6  -2   83.26    1.65
   5  -6  -2   84.61    1.56
  -5  -6   2   85.06    2.07
  -5   6  -2   86.85    1.97
   5   6   2   87.30    2.44
  -5  -6   2   83.30    2.53
   5   6   2   86.18    2.18
  -5   6  -2   83.69    1.79
  -5  -6   3  177.23    3.95
   5  -6  -3  186.31    2.69
  -5   6  -3  181.87    3.30
  -5  -6   3  191.61    3.34
   5   6   3  189.81    3.78
  -5   6  -3  184.14    2.96
   5   6   3  192.50    3.53
  -5   6  -3  179.86    2.98
  -5   6  -4   14.95    0.85
  -5   6  -4   14.16    0.98
  -5  -6   4   14.14    1.28
   5   6   4   18.64    1.32
  -5  -6   4   19.15    1.03
  -5   6  -4   14.30    0.80
   5   6   4   17.24    1.08
   5   6   5  292.79    5.20
  -5  -6   5  295.74    5.45
  -5  -6   5  299.17    4.66
   5   6   5  287.02    4.97
  -5   6  -5  295.88    4.52
  -5   6  -5  311.34    4.35
  -5   6  -6   27.83    1.43
   5   6   6   27.83    1.53
  -5  -6   6   29.48    1.66
   5  -6  -6   27.68    0.84
  -5  -6   6   28.08    1.16
  -5   6  -6   25.85    1.16
  -5   6  -6   27.24    0.98
  -5   6  -7  165.16    3.46
   5   6   7  156.79    3.49
  -5   6  -7  151.73    3.00
  -5  -6   7  158.99    3.64
   5  -6  -7  165.38    2.64
  -5  -6   7  159.28    2.96
  -5   6  -7  160.17    2.69
  -5   6  -8   14.92    1.27
   5   6   8   17.40    1.36
  -5   6  -8   16.36    1.10
  -5  -6   8   16.66    1.37
   5   6   8   16.82    1.19
  -5  -6   8   17.58    0.96
  -5   6  -8   15.55    0.79
   5  -6  -8   14.79    0.81
  -5   6  -9   49.28    2.17
   5   6   9   56.94    2.15
  -5   6  -9   54.78    1.85
   5   6   9   52.92    1.92
  -5   6  -9   58.42    1.43
  -5  -6   9   54.06    1.54
  -5  -6   9   53.75    2.04
   5  -6  -9   59.23    1.54
  -5   6 -10    9.51    1.19
   5   6  10   12.33    1.39
  -5   6 -10    7.95    1.30
  -5  -6  10   13.18    0.91
   5   6  10   12.03    1.17
  -5   6 -10    9.27    0.74
  -5  -6  10   11.63    1.32
   5  -6 -10    8.64    0.88
   5   6  11  249.93    4.86
   5  -6 -11  240.35    4.04
   5   6  11  238.27    4.59
  -5  -6  11  240.29    3.87
  -5   6 -11  246.57    3.72
  -5   6 -11  238.29    4.48
  -5  -6  11  238.13    4.79
  -5  -6  12   46.80    2.09
  -5   6 -12   43.94    2.26
   5  -6 -12   43.21    1.62
   5   6  12   48.33    1.99
  -5  -6  12   47.53    1.45
   5   6  12   54.63    2.27
  -5   6 -12   39.72    1.96
  -5  -6  13  144.06    3.66
   5  -6 -13  152.93    3.24
   5   6  13  147.26    3.48
  -5  -6  13  140.49    2.71
   5   6  14    5.02    1.19
  -5   6 -14    5.51    1.55
   5  -6 -14    4.29    1.04
  -5  -6  14    6.12    1.50
  -5  -6  14    4.40    0.76
  -5   6 -15    4.00    1.56
   5  -6 -15    4.48    1.09
   5   6  15    5.01    1.30
  -5  -6  15    4.41    0.74
  -5  -6  15    4.74    1.49
  -5   6 -16   49.88    2.70
   5  -6 -16   47.09    2.01
   5   6  16   46.92    2.10
  -5  -6  16   45.16    2.38
  -5   6 -17   27.40    2.38
   5   6  17   27.11    1.83
  -5  -6  17   26.33    2.16
  -5  -6  18    7.26    1.88
  -5   6 -18    9.51    2.06
   5   6  18    7.05    1.43
  -5  -6  19    8.99    1.89
   5   6  19    8.75    1.52
  -5  -6  20    5.49    1.89
  -5  -7 -20    4.33    2.32
  -5  -7 -19   87.92    3.96
  -5  -7 -18   33.19    2.80
  -5  -7 -16   49.26    2.84
  -5  -7 -15   37.13    2.45
  -5  -7 -14   36.71    2.44
  -5  -7 -13  232.34    5.47
  -5  -7 -12   10.79    1.67
  -5   7  12   11.86    0.71
  -5   7  11  212.74    3.16
  -5  -7 -11  220.06    4.99
   5   7 -11  219.91    3.36
  -5  -7 -10  149.65    3.99
   5   7 -10  144.90    2.58
  -5   7  10  153.21    2.32
   5   7  -9  214.83    4.87
  -5  -7  -9  226.47    4.92
  -5   7   9  221.23    3.07
   5   7  -8  173.36    4.11
  -5  -7  -8  173.09    4.06
   5   7  -8  175.26    2.82
  -5  -7  -7  263.43    5.12
   5   7  -7  262.96    3.79
   5   7  -7  260.14    5.14
  -5   7   6  177.81    2.37
  -5  -7  -6  191.60    4.24
   5   7  -6  188.49    3.16
   5   7  -6  187.64    4.23
   5   7  -5  659.08    8.44
  -5  -7  -5  687.55    9.79
   5   7  -5  687.56    9.82
  -5  -7  -4  125.20    2.86
  -5  -7  -4  120.68    3.29
   5   7  -4  131.34    2.53
   5   7  -4  129.91    3.35
  -5   7   3   88.79    1.56
  -5  -7  -3   93.82    2.37
   5   7  -3   98.72    2.15
   5   7  -3   97.04    2.78
  -5   7   2  153.40    2.09
   5   7  -2  151.28    2.87
  -5   7   2  143.87    2.38
   5   7  -2  147.58    3.56
  -5  -7  -2  139.48    3.04
   5   7  -1  528.71    7.32
  -5   7   1  529.89    6.78
   5   7  -1  535.42    8.20
  -5   7   1  536.95    7.09
  -5   7   0  597.97    7.41
  -5   7   0  589.45    7.78
   5   7   0  596.28    8.30
   5   7   0  586.99    8.95
  -5   7   0  609.76    7.92
  -5   7  -1  510.75    6.93
   5   7   1  516.82    7.41
   5   7   1  536.27    7.97
  -5   7  -1  517.93    6.89
  -5  -7   1  530.09    7.40
  -5   7  -1  516.02    6.55
  -5  -7   2  126.56    3.27
  -5   7  -2  145.25    2.68
   5   7   2  128.19    3.16
  -5  -7   2  134.69    2.83
   5   7   2  133.75    2.91
  -5   7  -2  143.94    2.35
  -5   7  -2  146.38    2.53
  -5  -7   3  114.08    3.08
  -5   7  -3  118.12    2.48
  -5   7  -3  111.06    2.09
  -5  -7   3  118.47    2.53
   5   7   3  120.24    2.69
  -5   7  -3  112.46    2.20
   5   7   3  114.20    2.90
  -5   7  -4  105.28    2.43
  -5  -7   4  111.12    2.95
  -5  -7   4  110.51    2.41
   5   7   4  105.41    2.84
  -5   7  -4  104.25    2.07
   5   7   4  107.75    2.61
  -5   7  -4  110.07    2.07
  -5   7  -5  631.35    8.41
  -5   7  -5  636.99    7.84
   5   7   5  653.26    8.85
  -5  -7   5  654.20    9.20
  -5  -7   5  658.26    8.18
   5   7   5  637.22    8.63
  -5   7  -5  637.18    7.67
  -5   7  -6  199.61    3.82
  -5   7  -6  191.21    3.36
   5   7   6  197.29    4.00
  -5   7  -6  191.59    3.07
  -5  -7   6  196.81    4.19
  -5  -7   6  191.80    3.42
  -5   7  -7  258.81    4.28
  -5   7  -7  276.63    4.84
   5   7   7  273.22    4.94
  -5  -7   7  272.38    5.11
  -5  -7   7  259.33    4.21
  -5   7  -7  249.90    3.88
  -5  -7   8  173.81    3.14
   5   7   8  180.80    3.82
   5   7   8  167.70    3.66
  -5  -7   8  178.33    3.95
  -5   7  -8  180.70    2.89
  -5   7  -8  179.45    3.35
  -5   7  -9  232.46    4.59
   5   7   9  228.51    4.54
   5   7   9  228.59    4.41
  -5  -7   9  230.90    3.77
  -5   7  -9  223.80    3.45
  -5  -7   9  223.83    4.52
   5  -7  -9  214.89    3.40
  -5   7  -9  217.69    4.05
  -5   7 -10  151.91    3.64
   5   7  10  136.76    3.48
  -5  -7  10  140.40    2.73
   5   7  10  136.74    3.32
  -5   7 -10  144.35    2.50
  -5   7 -10  147.92    3.23
  -5  -7  10  132.03    3.50
   5  -7 -10  142.67    2.60
   5   7  11  237.30    4.83
  -5  -7  11  241.07    4.80
   5   7  11  237.34    4.61
  -5   7 -11  227.96    4.43
   5  -7 -11  233.36    3.84
  -5  -7  12   14.11    1.52
   5   7  12   15.00    1.54
   5  -7 -12   15.38    1.07
  -5   7 -12   16.46    1.71
  -5  -7  12   14.61    0.96
   5   7  12   14.58    1.40
   5  -7 -13  285.18    4.71
  -5  -7  13  280.28    5.52
  -5  -7  13  282.68    4.38
   5  -7 -14   51.32    1.84
  -5  -7  14   46.89    2.33
  -5  -7  14   47.00    1.42
   5   7  14   48.40    2.12
  -5   7 -15   47.83    2.56
   5  -7 -15   39.76    1.73
  -5  -7  15   45.54    2.35
   5   7  15   44.07    2.07
  -5   7 -16   43.21    2.63
  -5  -7  16   44.78    2.44
   5   7  16   42.35    2.20
  -5   7 -17  167.54    4.87
   5   7  17  167.57    3.99
  -5  -7  17  163.13    4.23
  -5   7 -18   33.25    2.68
   5   7  18   28.58    1.96
  -5  -7  18   29.25    2.39
   5   7  19   92.53    3.00
  -5  -7  19   94.49    3.47
   5   7  20    4.60    1.46
  -5  -8 -20   65.94    3.64
  -5  -8 -19    4.37    2.29
  -5  -8 -17   23.58    2.47
  -5  -8 -16   11.06    1.98
  -5  -8 -15   16.48    2.06
  -5  -8 -14    1.35    1.52
  -5  -8 -13  172.15    4.62
  -5  -8 -12   15.96    1.90
  -5  -8 -11   23.93    1.96
   5   8 -11   23.45    0.98
   5   8 -10   89.28    3.16
  -5  -8 -10   88.56    3.09
   5   8 -10   90.91    1.90
   5   8  -9  469.21    8.26
  -5  -8  -9  474.38    8.12
   5   8  -9  469.88    6.40
   5   8  -8  123.50    3.60
  -5  -8  -8  121.64    3.45
   5   8  -8  115.06    2.30
  -5  -8  -7  500.04    8.29
   5   8  -7  498.18    6.82
   5   8  -7  495.88    8.34
  -5  -8  -6   65.81    2.54
   5   8  -6   65.31    1.69
   5   8  -6   66.22    2.61
   5   8  -5  336.02    5.00
  -5  -8  -5  336.42    6.19
   5   8  -5  321.58    6.13
   5   8  -4   49.80    1.53
  -5  -8  -4   53.14    2.20
   5   8  -4   49.12    2.17
  -5  -8  -3   88.37    2.34
  -5  -8  -3   92.38    2.74
   5   8  -3   90.04    2.07
   5   8  -3   90.07    2.77
  -5   8   2    1.49    0.26
   5   8  -2    2.27    0.69
  -5   8   2    2.13    0.36
   5   8  -2    2.44    1.03
  -5  -8  -2    1.85    0.99
  -5   8   1  127.11    1.94
  -5   8   1  136.97    2.24
   5   8  -1  135.36    2.81
   5   8  -1  138.46    3.43
  -5   8   0    2.16    0.71
  -5   8   0    2.21    0.53
  -5  -8   0    0.56    0.75
   5   8   0    0.81    0.68
  -5   8   0    2.39    0.45
   5   8   0    0.44    1.00
  -5   8  -1  111.58    1.92
  -5   8  -1  114.11    2.20
  -5  -8   1  112.71    2.60
   5   8   1  106.32    2.94
   5   8   1  107.31    2.57
  -5   8  -1  117.07    2.26
  -5   8  -2    2.98    0.64
  -5  -8   2    2.75    0.81
   5   8   2    1.71    0.96
  -5   8  -2    2.74    0.57
   5   8   2    2.32    0.76
  -5   8  -2    2.44    0.63
  -5   8  -3  105.79    2.06
  -5  -8   3  111.45    2.52
  -5   8  -3  110.19    2.33
   5   8   3  112.56    2.93
   5   8   3  111.87    2.72
  -5   8  -3  111.02    2.16
  -5   8  -4   62.94    1.80
  -5  -8   4   56.79    2.23
   5   8   4   58.27    2.16
   5   8   4   55.89    1.93
  -5  -8   4   54.66    1.74
  -5   8  -4   62.35    1.50
  -5   8  -4   61.68    1.56
  -5   8  -5  361.83    5.69
  -5   8  -5  358.55    5.23
  -5  -8   5  360.52    5.52
   5   8   5  357.09    6.15
  -5  -8   5  342.74    6.29
   5   8   5  355.30    5.96
  -5   8  -5  371.23    5.08
  -5   8  -6   84.15    2.32
  -5   8  -6   76.30    1.71
   5   8   6   72.41    2.41
  -5  -8   6   78.47    2.64
  -5  -8   6   76.51    1.98
   5   8   6   69.67    2.24
  -5   8  -6   77.05    1.95
  -5   8  -7  505.83    7.71
  -5  -8   7  488.32    7.05
  -5  -8   7  493.09    8.02
  -5   8  -7  515.74    7.18
  -5   8  -7  505.26    6.64
  -5   8  -8  108.80    2.95
  -5  -8   8  118.52    2.47
   5   8   8  119.67    3.13
  -5  -8   8  120.86    3.21
  -5   8  -8  110.09    2.08
  -5   8  -8  110.61    2.64
   5   8   9  493.04    7.28
   5   8   9  485.91    7.12
  -5  -8   9  481.03    6.24
  -5   8  -9  502.00    5.84
  -5  -8   9  475.12    7.29
  -5   8  -9  510.41    6.77
  -5   8 -10   94.02    2.85
   5   8  10  100.40    2.86
  -5  -8  10   95.60    2.11
   5   8  10   91.50    2.70
  -5   8 -10   88.04    2.51
  -5  -8  10   95.82    2.94
   5   8  11   29.20    1.81
  -5   8 -11   27.05    1.71
  -5  -8  11   28.78    1.20
   5   8  11   29.59    1.72
   5  -8 -11   27.73    1.05
  -5  -8  11   30.57    1.87
  -5  -8  12   16.77    1.58
   5   8  12   17.38    1.67
  -5  -8  12   16.12    0.99
   5   8  12   16.52    1.49
   5  -8 -12   18.74    1.04
   5  -8 -13  142.24    2.79
   5  -8 -13  146.56    2.89
  -5   8 -13  151.04    4.25
  -5  -8  13  154.14    3.84
  -5  -8  13  150.10    2.78
   5   8  13  148.16    3.68
  -5   8 -14    4.13    1.60
   5  -8 -14    2.44    0.88
  -5  -8  14    0.62    1.42
  -5  -8  14    0.85    0.70
   5   8  14    1.19    1.19
  -5   8 -15   21.09    2.18
   5   8  15   17.34    1.61
  -5   8 -16   10.04    1.95
   5   8  16    8.79    1.55
  -5  -8  16   10.07    1.82
  -5   8 -17   26.64    2.49
  -5  -8  17   24.55    2.15
   5   8  17   26.05    1.87
   5   8  18   50.47    2.48
  -5  -8  18   53.61    2.84
   5   8  19    3.35    1.48
   5   8  20   66.26    2.77
   5   8  21   36.71    2.34
  -5  -9 -20   19.84    2.52
  -5  -9 -19   69.81    3.66
  -5  -9 -18    1.07    1.96
  -5  -9 -17    6.43    1.98
  -5  -9 -16   29.12    2.41
  -5  -9 -15  142.24    4.37
  -5  -9 -14   97.03    3.66
  -5  -9 -13   55.01    2.76
  -5  -9 -12   13.05    1.85
  -5  -9 -11   11.59    1.64
   5   9 -11   13.29    0.84
  -5  -9 -10  131.64    3.83
   5   9 -10  124.38    2.38
   5   9  -9  576.90    9.64
  -5  -9  -9  568.81    9.48
   5   9  -9  568.33    7.61
  -5  -9  -8  337.59    6.52
   5   9  -8  339.85    4.97
   5   9  -8  343.55    6.63
  -5  -9  -7  407.49    7.30
   5   9  -7  401.25    5.79
   5   9  -7  404.60    7.33
  -5  -9  -6   14.85    1.54
   5   9  -6   15.50    0.95
   5   9  -6   14.99    1.55
   5   9  -5  113.10    2.42
  -5  -9  -5  111.79    3.27
   5   9  -5  102.82    3.18
   5   9  -4   17.95    1.05
  -5  -9  -4   16.52    1.50
   5   9  -4   16.49    1.54
   5   9  -3  714.67    9.51
  -5  -9  -3  683.97   10.54
   5   9  -3  692.06   10.59
  -5  -9  -2  154.76    3.71
   5   9  -2  163.59    3.85
   5   9  -2  156.00    3.09
  -5   9   1  147.00    2.11
  -5  -9  -1  150.89    3.19
   5   9  -1  156.23    3.13
   5   9  -1  160.37    3.78
  -5  -9  -1  149.08    3.68
  -5  -9   0   18.22    1.48
  -5   9   0   22.14    0.87
  -5  -9   0   19.48    1.23
  -5   9   0   20.97    0.73
   5   9   0   19.23    1.18
   5   9   0   18.29    1.45
   5   9   1  131.50    2.97
  -5   9  -1  135.00    2.46
  -5  -9   1  131.97    2.90
  -5   9  -1  129.49    2.18
   5   9   1  131.11    3.36
  -5   9  -2  151.20    2.77
  -5  -9   2  147.65    3.10
   5   9   2  137.89    3.46
   5   9   2  144.58    3.23
  -5   9  -2  148.77    2.51
  -5   9  -2  156.11    2.73
  -5   9  -3  690.76    9.25
   5   9   3  684.06   10.11
  -5  -9   3  687.92    9.47
   5   9   3  679.06    9.75
  -5   9  -3  668.80    8.82
  -5   9  -3  709.98    8.96
  -5   9  -4   13.52    1.04
   5   9   4   10.62    1.29
   5   9   4   11.97    1.14
  -5  -9   4   12.78    1.07
  -5   9  -4   13.82    0.97
  -5   9  -4   13.11    0.85
  -5   9  -5  105.18    2.55
   5   9   5  110.38    2.96
  -5  -9   5  106.38    2.45
   5   9   5  101.63    2.70
  -5   9  -5   99.91    2.23
  -5   9  -5  101.44    2.09
  -5   9  -6   22.58    1.39
   5   9   6   18.97    1.50
  -5  -9   6   22.29    1.23
  -5  -9   6   20.22    1.57
   5   9   6   19.68    1.35
  -5   9  -6   22.75    1.24
  -5   9  -6   24.04    0.99
  -5   9  -7  403.74    6.58
   5   9   7  412.47    6.86
  -5  -9   7  416.53    6.10
  -5   9  -7  393.62    6.11
  -5   9  -7  405.89    5.62
  -5  -9   7  417.26    7.10
  -5   9  -8  332.08    5.94
   5   9   8  346.59    6.03
  -5  -9   8  333.94    5.21
  -5   9  -8  335.92    5.42
  -5  -9   8  335.42    6.23
  -5   9  -8  335.70    4.77
  -5   9  -9  563.49    8.81
   5   9   9  595.50    8.75
  -5  -9   9  571.98    7.77
  -5   9  -9  541.84    8.09
   5   9   9  532.17    8.60
  -5   9  -9  540.98    7.28
  -5  -9   9  571.20    8.88
  -5   9 -10  128.88    3.50
   5   9  10  139.47    3.48
  -5   9 -10  146.15    3.15
  -5  -9  10  133.49    2.59
   5   9  10  138.51    3.43
  -5  -9  10  141.17    3.53
  -5   9 -11   21.20    1.84
   5   9  11   25.70    1.81
  -5   9 -11   21.21    1.60
  -5  -9  11   25.05    1.19
   5   9  11   24.76    1.68
  -5  -9  11   23.92    1.83
  -5   9 -12    5.33    1.64
   5  -9 -12    6.58    0.63
  -5  -9  12    6.47    1.44
  -5  -9  12    7.38    0.83
   5   9  12    7.08    1.37
   5   9  12    8.05    1.28
  -5   9 -13   70.93    3.10
  -5  -9  13   79.51    2.85
   5  -9 -13   75.86    1.72
[truncated: 4,044,998 more chars]
